# Supplementary material for: Seed-to-Seedling Transition in Pisum sativum L.: A Transcriptomic Approach
Source: Plants (Basel). 2022 Jun 25;11(13):1686. doi: 10.3390/plants11131686 (PMC9268910; doi:10.3390/plants11131686)
Supplement: Supplementary file 1 [file plants-11-01686-s001.zip]

Archive with 2 entries (2 files):
- Figures S1-S9.pdf
- Tables S1-S11.xlsx
