# Supplementary material for: Seed-to-Seedling Transition in Pisum sativum L.: A Transcriptomic Approach
Source: Plants (Basel). 2022 Jun 25;11(13):1686. doi: 10.3390/plants11131686 (PMC9268910; doi:10.3390/plants11131686)
Supplement: Supplementary file 1 [file plants-11-01686-s001.zip › Tables S1-S11.xlsx]

## Sheet: Description
Table S1. Statistics of the obtained RNA-seq libraries
Table S2. Raw counts
Table S3. RPKMs
Table S4. Differential expression of Pisum genes in seed axes after radicle protrusion
Table S5. Result of the BLASTX search of Pisum sativum L. differentially expressed genes against Arabidopsis thaliana protein database (TAIR10)
Table S6. GO term
Table S7. Genes mapped to the overview of metabolic pathway using MapMan
Table S8. Genes mapped to the stress metabolic pathway using MapMan
Table S9. Primers used in this work
Table S10. The percentage of identity of proteins of P. sativum and other plant species
Table S11. The functional domains of P. sativum proteins

## Sheet: Table S1
Table S1. Statistics of the obtained RNA-seq libraries
Library ID	Library name	Libraries metrics					Reads mapping
		Number of raw reads, M	Q20 in raw reads, %	Number of clean reads, M	Q20 in clean reads, %	Percentage retained reads	Mapped uniquely, %	Multiple mapped, %	Unmapped, %
1_ATCACGAT	before_1	87.1223	99.0089	84.9661	99.6109	0.97525	93.86	3.87	2.27
2_TTAGGCAT	before_2	83.0488	98.9858	80.9958	99.6244	0.97528	93.88	3.84	2.28
3_ACTTGAAT	before_3	91.0966	98.9944	88.8542	99.6164	0.975384	93.88	3.82	2.3
4_GATCAGAT	after_1	81.5973	98.9968	79.586	99.6128	0.97535	93.78	3.88	2.34
5_TAGCTTAT	after_2	83.5566	99.0164	81.5154	99.6249	0.975572	91.86	5.87	2.27
6_GGCTACAT	after_3	84.761	99.0113	82.6424	99.6306	0.975005	93.79	3.88	2.33

## Sheet: Table S2
Table S2. Raw counts
Geneid	Chr	Start	End	Strand	Length	1_ATCACGAT	2_TTAGGCAT	3_ACTTGAAT	4_GATCAGAT	5_TAGCTTAT	6_GGCTACAT
Psat1g000040	chr1LG6	11078	11467	-	390	116	100	116	112	127	138
Psat1g000080	chr1LG6	12610	17740	-	5131	236	224	369	312	351	283
Psat1g000120	chr1LG6	35083	39907	-	4825	437	465	418	420	420	425
Psat1g000160	chr1LG6	39906	45636	+	5731	581	548	563	658	595	767
Psat1g000200	chr1LG6	58848	60333	+	1486	0	0	0	0	0	0
Psat1g000240	chr1LG6	67279	67615	+	337	0	0	0	0	0	0
Psat1g000280	chr1LG6	72270	74249	+	1980	0	0	0	0	0	0
Psat1g000320	chr1LG6	80060	84618	-	4559	11	4	5	16	2	20
Psat1g000360	chr1LG6	110729	115366	-	4638	429	395	475	526	613	592
Psat1g000400	chr1LG6	189676	190885	+	1210	259	233	242	364	319	374
Psat1g000440	chr1LG6	196922	202529	-	5608	128	155	204	325	298	289
Psat1g000480	chr1LG6	207276	220458	+	13183	853	751	1016	1069	1051	1028
Psat1g000520	chr1LG6	220436	224412	-	3977	2579	2400	2386	2059	2079	2343
Psat1g000560	chr1LG6	232006	235970	+	3965	2137	2062	2216	2572	2337	2635
Psat1g000600	chr1LG6	241241	243368	-	2128	49	43	46	32	40	32
Psat1g000640	chr1LG6	244700	246646	-	1947	136	138	168	82	77	73
Psat1g000680	chr1LG6	256326	257893	-	1568	0	0	0	1	1	1
Psat1g000720	chr1LG6	262138	275211	-	13074	3349	3106	3417	4226	4012	4836
Psat1g000760	chr1LG6	290461	291325	+	865	12877	13004	13300	14729	13861	16494
Psat1g000800	chr1LG6	309381	314577	-	5197	0	0	0	0	0	0
Psat1g000880	chr1LG6	327703	328958	+	1256	1879	1671	1975	1271	1400	1216
Psat1g000920	chr1LG6	494589	495815	+	1227	117	116	105	76	79	54
Psat1g001000	chr1LG6	733439	735718	+	2280	0	0	0	0	0	0
Psat1g001040	chr1LG6	751176	753068	+	1893	14220	12347	12579	2191	2980	2352
Psat1g001080	chr1LG6	759469	763581	-	4113	1321	1245	1377	647	687	603
Psat1g001120	chr1LG6	794790	799725	+	4936	2234	2171	2222	2166	2110	2182
Psat1g001160	chr1LG6	800127	800984	-	858	0	0	0	0	0	1
Psat1g001200	chr1LG6	847615	849284	-	1670	0	0	0	0	0	0
Psat1g001240	chr1LG6	854061	854342	+	282	0	0	0	0	0	0
Psat1g001280	chr1LG6	912452	912797	-	346	0	1	2	1	2	1
Psat1g001320	chr1LG6	1544796	1546234	+	1439	0	0	0	0	0	0
Psat1g001360	chr1LG6	1549039	1551410	-	2372	0	0	0	0	0	0
Psat1g001400	chr1LG6	1571404	1571826	-	423	3	0	2	1	2	1
Psat1g001440	chr1LG6	1927807	1928429	-	623	0	0	0	0	0	0
Psat1g001480	chr1LG6	2134900	2138441	+	3542	3105	1672	2485	628	854	779
Psat1g001520	chr1LG6	2359010	2363149	+	4140	475	497	587	734	664	694
Psat1g001560	chr1LG6	2419618	2424513	+	4896	306	261	369	40	68	42
Psat1g001600	chr1LG6	2429695	2429964	-	270	2	0	0	0	3	0
Psat1g001640	chr1LG6	2455564	2457420	+	1857	1	2	2	1	1	1
Psat1g001680	chr1LG6	2476350	2480831	+	4482	13028	12677	13346	13984	12717	15223
Psat1g001720	chr1LG6	2525624	2526377	+	754	11	21	15	12	5	9
Psat1g001760	chr1LG6	2799870	2800944	+	1075	585	652	780	1193	1101	1291
Psat1g001800	chr1LG6	2801161	2801364	-	204	0	0	0	0	0	0
Psat1g001840	chr1LG6	2937398	2937830	-	433	0	0	6	0	0	0
Psat1g001920	chr1LG6	2961179	2962820	+	1642	4	0	1	5	1	0
Psat1g001960	chr1LG6	3108578	3114224	+	5647	3381	3107	3376	3109	2976	3005
Psat1g002000	chr1LG6	3137284	3144723	+	7440	2965	2779	3318	3588	3398	3644
Psat1g002040	chr1LG6	3156700	3160774	-	4075	10160	9691	9741	7372	7162	7055
Psat1g002080	chr1LG6	3172517	3173008	-	492	0	0	0	0	0	0
Psat1g002120	chr1LG6	3177062	3181318	-	4257	3282	3349	3729	3352	3348	3500
Psat1g002160	chr1LG6	3214090	3214472	-	383	0	0	0	0	0	0
Psat1g002200	chr1LG6	3285224	3286415	-	1192	2	0	0	4	0	3
Psat1g002240	chr1LG6	3300875	3303380	-	2506	3294	2728	2213	545	804	856
Psat1g002280	chr1LG6	3344500	3348125	+	3626	1036	921	962	604	666	780
Psat1g002320	chr1LG6	3357843	3359659	+	1817	8389	8679	6692	1969	1717	1731
Psat1g002360	chr1LG6	3367404	3368812	+	1409	22	24	18	18	12	9
Psat1g002400	chr1LG6	3375349	3379902	-	4554	1152	1234	648	80	99	104
Psat1g002440	chr1LG6	3466997	3467329	-	333	0	0	0	0	0	0
Psat1g002480	chr1LG6	3521432	3523730	-	2299	4211	4017	4475	7213	6637	8573
Psat1g002520	chr1LG6	3539878	3564101	-	24224	876	805	1068	1517	1455	1609
Psat1g002560	chr1LG6	3627411	3628966	+	1556	0	0	0	0	0	0
Psat1g002600	chr1LG6	3678582	3679598	+	1017	0	0	0	0	0	0
Psat1g002640	chr1LG6	3842434	3845195	+	2762	2582	2422	2522	2836	2558	2854
Psat1g002680	chr1LG6	4033901	4034239	-	339	2	2	1	0	0	0
Psat1g002720	chr1LG6	4037840	4042953	-	5114	1336	1301	1420	1608	1356	1554
Psat1g002800	chr1LG6	4441332	4444558	-	3227	1231	1179	1511	1684	1546	1661
Psat1g002840	chr1LG6	4468722	4469927	+	1206	0	0	0	0	0	0
Psat1g002880	chr1LG6	4472775	4474267	-	1493	0	1	74	4	1	11
Psat1g002920	chr1LG6	4523955	4524819	+	865	17	23	38	18	22	15
Psat1g002960	chr1LG6	4569648	4569872	+	225	0	0	0	0	0	0
Psat1g003000	chr1LG6	4601823	4602412	+	590	0	0	0	0	0	0
Psat1g003040	chr1LG6	4610248	4614026	-	3779	61	52	81	3	1	17
Psat1g003080	chr1LG6	4621485	4622820	+	1336	12	6	6	1	0	4
Psat1g003120	chr1LG6	4649458	4662837	+	13380	2296	1963	2789	3357	3057	3741
Psat1g003160	chr1LG6	4663461	4664680	-	1220	19	11	16	2	14	12
Psat1g003200	chr1LG6	4678966	4683948	-	4983	22175	20724	22170	16567	17013	17270
Psat1g003240	chr1LG6	4693128	4696047	-	2920	1110	1118	1357	1218	1206	1355
Psat1g003280	chr1LG6	4703040	4704137	+	1098	3	8	10	1	5	5
Psat1g003320	chr1LG6	4711577	4712737	-	1161	123	122	97	119	114	116
Psat1g003360	chr1LG6	4715045	4716997	+	1953	6595	6288	6435	4615	5005	4689
Psat1g003400	chr1LG6	4729079	4732380	-	3302	2070	1884	2142	1673	1440	1656
Psat1g003440	chr1LG6	4842468	4842692	+	225	0	0	0	0	0	0
Psat1g003480	chr1LG6	4845821	4847768	-	1948	4217	3817	3157	570	756	654
Psat1g003520	chr1LG6	4856313	4858267	+	1955	2359	2348	2630	2924	2710	3230
Psat1g003560	chr1LG6	4861179	4862451	-	1273	1898	2118	1187	216	248	413
Psat1g003600	chr1LG6	4980590	4984137	-	3548	1670	1594	1781	1234	1253	1264
Psat1g003640	chr1LG6	4986330	4987740	+	1411	0	0	0	0	0	0
Psat1g003680	chr1LG6	5088982	5092612	+	3631	0	0	0	0	0	0
Psat1g003720	chr1LG6	5099645	5100097	+	453	0	0	0	0	0	0
Psat1g003760	chr1LG6	5394581	5395632	+	1052	0	0	0	0	0	0
Psat1g003800	chr1LG6	5422047	5422688	-	642	0	0	0	0	0	0
Psat1g003840	chr1LG6	5506510	5510021	-	3512	0	0	0	0	0	0
Psat1g003880	chr1LG6	5510749	5512410	-	1662	0	0	0	0	0	0
Psat1g003920	chr1LG6	5526820	5527631	+	812	1	0	0	0	0	0
Psat1g003960	chr1LG6	5544320	5545071	+	752	0	0	0	0	0	0
Psat1g004000	chr1LG6	5554726	5555227	-	502	0	0	0	0	0	0
Psat1g004040	chr1LG6	5646720	5648452	-	1733	65	60	69	99	69	83
Psat1g004080	chr1LG6	5760763	5761469	-	707	0	0	0	0	0	0
Psat1g004200	chr1LG6	6179629	6182102	+	2474	97	91	138	92	85	93
Psat1g004240	chr1LG6	6185100	6185627	-	528	0	0	0	0	0	0
Psat1g004280	chr1LG6	6407869	6409442	+	1574	0	0	0	0	0	0
Psat1g004320	chr1LG6	6434211	6434555	+	345	0	0	0	0	0	0
Psat1g004360	chr1LG6	6522043	6522252	-	210	0	0	0	0	0	0
Psat1g004400	chr1LG6	6541162	6541401	-	240	0	0	0	0	0	0
Psat1g004440	chr1LG6	6702352	6705604	+	3253	0	0	0	0	0	0
Psat1g004480	chr1LG6	6714505	6716213	+	1709	2029	2430	2317	3555	2652	3104
Psat1g004520	chr1LG6	6723165	6729210	-	6046	4190	4233	5414	5076	5299	4792
Psat1g004560	chr1LG6	6767800	6779897	-	12098	26391	25096	33354	33418	36889	34385
Psat1g004600	chr1LG6	6821950	6823366	-	1417	0	0	0	0	0	0
Psat1g004640	chr1LG6	6849054	6851454	-	2401	141	95	118	315	91	350
Psat1g004680	chr1LG6	6923042	6926449	+	3408	467	467	549	542	523	497
Psat1g004720	chr1LG6	6929753	6930202	+	450	1	0	0	0	0	0
Psat1g004760	chr1LG6	6970599	6972782	+	2184	2066	2301	2827	807	1032	745
Psat1g004800	chr1LG6	6975403	6977204	-	1802	242	240	267	607	536	682
Psat1g004840	chr1LG6	6993284	6994742	-	1459	175	224	204	322	342	377
Psat1g004880	chr1LG6	7003392	7012103	+	8712	11423	11193	12536	15975	14388	17091
Psat1g004920	chr1LG6	7014265	7016390	-	2126	984	940	643	355	353	290
Psat1g004960	chr1LG6	7056456	7060965	-	4510	17479	19918	28462	16327	24316	15295
Psat1g005000	chr1LG6	7122732	7128435	+	5704	24210	22716	24802	27293	27777	27455
Psat1g005040	chr1LG6	7195533	7197980	-	2448	16	20	8	0	1	0
Psat1g005080	chr1LG6	7613242	7613499	+	258	0	0	0	0	0	0
Psat1g005120	chr1LG6	7694552	7694874	+	323	0	0	0	0	1	0
Psat1g005160	chr1LG6	7716139	7722508	-	6370	0	0	0	0	0	0
Psat1g005200	chr1LG6	7733147	7734761	+	1615	0	0	0	3	2	3
Psat1g005240	chr1LG6	7735610	7736603	-	994	4592	4754	4439	6238	5873	6848
Psat1g005280	chr1LG6	7777876	7782196	+	4321	1464	1156	1379	1255	1140	1184
Psat1g005320	chr1LG6	7864810	7866407	-	1598	46	49	35	0	2	3
Psat1g005360	chr1LG6	7876562	7878569	+	2008	0	0	0	0	0	0
Psat1g005400	chr1LG6	7876562	7881785	-	5224	1456	1384	1521	1458	1305	1541
Psat1g005440	chr1LG6	7889105	7895220	-	6116	3719	3654	4033	4547	4285	4637
Psat1g005480	chr1LG6	7907141	7908329	-	1189	63	44	38	25	64	27
Psat1g005520	chr1LG6	7916900	7919826	+	2927	2	5	5	1	0	3
Psat1g005560	chr1LG6	7921757	7925359	+	3603	264	256	297	146	185	157
Psat1g005600	chr1LG6	7941625	7942119	+	495	0	0	0	4	4	1
Psat1g005640	chr1LG6	7997164	7997938	-	775	0	0	0	0	0	0
Psat1g005680	chr1LG6	8011923	8013300	+	1378	0	0	0	0	0	0
Psat1g005720	chr1LG6	8051316	8057843	-	6528	922	811	911	849	804	977
Psat1g005760	chr1LG6	8281856	8283395	-	1540	8	8	14	8	7	17
Psat1g005800	chr1LG6	8471726	8473497	+	1772	0	0	0	0	1	2
Psat1g005840	chr1LG6	9078454	9080214	+	1761	319	269	283	192	192	194
Psat1g005880	chr1LG6	9288405	9290976	+	2572	15	15	2	6	5	1
Psat1g005920	chr1LG6	9296428	9296718	+	291	0	0	0	0	0	0
Psat1g005960	chr1LG6	9301825	9304392	-	2568	12	2	8	6	8	5
Psat1g006000	chr1LG6	9322400	9323487	+	1088	0	0	0	0	0	0
Psat1g006040	chr1LG6	9332932	9334630	+	1699	0	0	0	0	0	0
Psat1g006080	chr1LG6	9355128	9356953	+	1826	0	0	0	0	0	0
Psat1g006120	chr1LG6	9545881	9549660	-	3780	0	0	0	0	0	0
Psat1g006160	chr1LG6	9558199	9558813	-	615	0	0	0	0	0	0
Psat1g006200	chr1LG6	9579511	9579720	-	210	0	0	0	0	0	0
Psat1g006280	chr1LG6	9921255	9921690	-	436	0	0	0	0	0	0
Psat1g006320	chr1LG6	9926308	9927365	-	1058	1132	1175	1022	441	440	402
Psat1g006360	chr1LG6	9972368	9975424	-	3057	422	277	256	838	803	1110
Psat1g006400	chr1LG6	10018230	10021005	+	2776	7	3	12	1	4	1
Psat1g006440	chr1LG6	10089058	10091016	+	1959	0	0	0	0	0	0
Psat1g006560	chr1LG6	10125623	10130877	-	5255	304	350	374	467	453	530
Psat1g006600	chr1LG6	10147762	10150859	-	3098	2046	1904	2151	2003	1765	2036
Psat1g006640	chr1LG6	10175680	10177178	-	1499	3861	3988	4626	3277	3725	3233
Psat1g006680	chr1LG6	10195993	10196235	+	243	0	0	0	0	0	0
Psat1g006720	chr1LG6	10196800	10197168	+	369	0	0	0	0	0	0
Psat1g006760	chr1LG6	10251106	10254180	-	3075	2	2	6	9	8	11
Psat1g006800	chr1LG6	10256688	10264217	+	7530	2564	2538	3366	3084	3237	2602
Psat1g006840	chr1LG6	10283369	10290711	-	7343	0	0	0	0	0	0
Psat1g006880	chr1LG6	10295325	10298894	-	3570	22593	21622	27345	25577	25830	25261
Psat1g006920	chr1LG6	10308145	10308414	-	270	0	0	0	0	0	0
Psat1g006960	chr1LG6	10358682	10362811	-	4130	1731	1684	1590	1136	1156	1023
Psat1g007000	chr1LG6	10359132	10359794	+	663	0	0	0	0	0	0
Psat1g007040	chr1LG6	10370159	10371778	+	1620	409	350	388	508	471	549
Psat1g007080	chr1LG6	10393223	10402990	+	9768	4957	4580	5718	4445	4592	4753
Psat1g007120	chr1LG6	10410969	10420930	-	9962	616	583	616	1054	968	1280
Psat1g007160	chr1LG6	10460558	10463498	+	2941	132	124	139	85	83	70
Psat1g007200	chr1LG6	10463598	10467440	-	3843	1670	1645	1845	1760	1725	1822
Psat1g007240	chr1LG6	10503526	10505237	+	1712	6	11	6	17	18	22
Psat1g007280	chr1LG6	10603387	10607991	-	4605	3160	2809	2717	1218	1244	1343
Psat1g007320	chr1LG6	10609293	10611714	-	2422	125	146	169	98	101	85
Psat1g007360	chr1LG6	10637316	10639703	-	2388	200	190	184	165	188	137
Psat1g007400	chr1LG6	10641796	10650979	-	9184	5809	5541	6516	10385	9384	11803
Psat1g007440	chr1LG6	10654525	10657775	-	3251	1009	1064	1021	2001	1710	2183
Psat1g007480	chr1LG6	10707730	10708925	+	1196	89	67	83	54	60	60
Psat1g007520	chr1LG6	10751814	10752960	+	1147	523	502	525	219	278	227
Psat1g007560	chr1LG6	10760053	10762822	+	2770	539	576	697	644	802	659
Psat1g007600	chr1LG6	10769139	10771863	+	2725	1314	1205	1361	862	1008	950
Psat1g007640	chr1LG6	10816967	10817994	+	1028	61	66	112	74	109	196
Psat1g007680	chr1LG6	10828600	10832578	-	3979	1144	1245	1077	2307	2418	2084
Psat1g007720	chr1LG6	10894280	10898703	+	4424	1	1	1	1	1	1
Psat1g007760	chr1LG6	10911055	10915672	-	4618	5291	5317	5566	5048	5023	5303
Psat1g007800	chr1LG6	10936328	10939620	-	3293	8635	7734	8899	4557	5174	4303
Psat1g007840	chr1LG6	10957977	10959293	+	1317	0	0	0	0	0	0
Psat1g007880	chr1LG6	10960884	10961795	+	912	540	550	537	654	577	740
Psat1g007920	chr1LG6	11015867	11016872	+	1006	2538	2345	2683	2462	2431	2555
Psat1g007960	chr1LG6	11016976	11018128	+	1153	1536	1625	1550	1354	1228	1459
Psat1g008000	chr1LG6	11026818	11027414	-	597	174	178	155	72	139	95
Psat1g008040	chr1LG6	11162251	11162838	+	588	0	0	0	0	0	0
Psat1g008080	chr1LG6	11188557	11189410	-	854	19	14	26	13	9	11
Psat1g008120	chr1LG6	11253586	11263652	+	10067	543	507	628	1040	956	1119
Psat1g008160	chr1LG6	11277498	11279742	-	2245	993	1034	1211	1061	1138	1179
Psat1g008200	chr1LG6	11418969	11419247	+	279	0	0	0	0	0	0
Psat1g008280	chr1LG6	11425825	11427239	+	1415	0	1	4	4	4	3
Psat1g008320	chr1LG6	11461311	11463901	-	2591	3758	3524	5184	5761	5937	5082
Psat1g008360	chr1LG6	11533774	11536133	+	2360	827	726	674	437	453	441
Psat1g008400	chr1LG6	11536357	11538662	-	2306	1956	1972	2180	1898	1983	2016
Psat1g008520	chr1LG6	11636508	11636774	+	267	1	0	0	0	0	0
Psat1g008560	chr1LG6	11652784	11655530	-	2747	0	0	4	0	1	5
Psat1g008600	chr1LG6	11685848	11689915	-	4068	364	339	554	158	275	184
Psat1g008680	chr1LG6	11743907	11744266	+	360	0	1	0	0	0	0
Psat1g008720	chr1LG6	11773791	11778688	+	4898	0	0	0	0	0	0
Psat1g008760	chr1LG6	11779339	11784089	-	4751	0	0	1	1	0	1
Psat1g008800	chr1LG6	11786131	11786529	+	399	0	0	0	0	0	0
Psat1g008840	chr1LG6	11823565	11825698	-	2134	11	4	1	3	1	8
Psat1g008880	chr1LG6	11832672	11833193	+	522	0	0	0	0	0	0
Psat1g008920	chr1LG6	11896987	11906400	-	9414	1881	1812	2229	934	1092	1035
Psat1g008960	chr1LG6	11918147	11922456	-	4310	3402	3170	3039	1947	1930	2021
Psat1g009000	chr1LG6	11932708	11936131	-	3424	5493	5706	5875	3260	3678	3002
Psat1g009080	chr1LG6	11952111	11961492	+	9382	4038	3848	4071	3126	3170	3464
Psat1g009120	chr1LG6	12079896	12096897	+	17002	2123	1920	3140	2787	2885	2755
Psat1g009160	chr1LG6	12116278	12116823	-	546	0	0	0	0	0	0
Psat1g009200	chr1LG6	12119319	12121002	+	1684	586	561	742	728	662	966
Psat1g009240	chr1LG6	12121307	12124047	-	2741	157	135	173	116	144	138
Psat1g009320	chr1LG6	12185677	12186349	-	673	19	14	19	3	4	2
Psat1g009360	chr1LG6	12202657	12204363	+	1707	1632	1672	2037	1179	1258	1379
Psat1g009440	chr1LG6	12228909	12231386	+	2478	1334	1152	1323	1301	1317	1476
Psat1g009480	chr1LG6	12264650	12265015	+	366	0	0	0	0	0	0
Psat1g009520	chr1LG6	12341659	12346021	+	4363	4761	4376	6046	7148	6413	6762
Psat1g009560	chr1LG6	12385437	12385818	-	382	0	0	0	0	0	0
Psat1g009600	chr1LG6	12398593	12399783	-	1191	0	0	0	0	0	0
Psat1g009640	chr1LG6	12474516	12474782	+	267	0	0	0	0	0	0
Psat1g009680	chr1LG6	12692988	12695444	+	2457	977	950	1131	1187	1100	1199
Psat1g009720	chr1LG6	12699245	12699694	-	450	0	0	0	0	0	0
Psat1g009760	chr1LG6	12704581	12709660	-	5080	1063	1025	1137	278	326	308
Psat1g009800	chr1LG6	12711303	12711672	-	370	0	0	0	0	0	0
Psat1g009840	chr1LG6	12724389	12725913	-	1525	0	0	0	0	0	0
Psat1g009920	chr1LG6	12730860	12737163	-	6304	4127	3582	4891	4291	3838	4397
Psat1g009960	chr1LG6	12813934	12816000	+	2067	912	965	1090	999	1006	1106
Psat1g010000	chr1LG6	12915842	12921108	+	5267	68	74	97	56	60	70
Psat1g010040	chr1LG6	12935799	12941108	-	5310	0	0	0	0	0	0
Psat1g010080	chr1LG6	13104440	13106352	+	1913	0	0	0	0	0	0
Psat1g010160	chr1LG6	13165791	13166492	+	702	6	4	7	5	6	15
Psat1g010200	chr1LG6	13167139	13168808	-	1670	17607	16857	15433	29279	24762	35349
Psat1g010240	chr1LG6	13234815	13235796	-	982	754	773	530	1177	921	1424
Psat1g010280	chr1LG6	13242469	13243225	+	757	6730	6147	4919	16406	14290	23731
Psat1g010320	chr1LG6	13243840	13244589	+	750	46	59	27	245	325	352
Psat1g010360	chr1LG6	13309053	13310660	+	1608	0	0	0	0	0	0
Psat1g010440	chr1LG6	13361738	13362905	-	1168	1062	1567	1874	2683	2810	2427
Psat1g010480	chr1LG6	13400243	13401403	-	1161	605	665	769	618	701	684
Psat1g010520	chr1LG6	13623209	13623445	-	237	0	0	0	0	0	0
Psat1g010600	chr1LG6	13684247	13686456	+	2210	0	0	0	0	0	0
Psat1g010640	chr1LG6	13806173	13806673	-	501	0	0	0	0	0	0
Psat1g010680	chr1LG6	13819491	13820397	-	907	0	0	0	0	0	0
Psat1g010720	chr1LG6	13825234	13827290	+	2057	0	0	0	0	0	0
Psat1g010760	chr1LG6	13830527	13832000	+	1474	1	1	0	0	0	0
Psat1g010800	chr1LG6	13927783	13938913	-	11131	4477	4190	5374	9230	8557	10623
Psat1g010840	chr1LG6	13987926	13994112	-	6187	1343	1301	1502	1344	1273	1277
Psat1g010880	chr1LG6	14057567	14065669	+	8103	2499	2088	3196	3635	3725	3946
Psat1g010920	chr1LG6	14124463	14132136	+	7674	3701	3398	4054	4756	4565	5123
Psat1g010960	chr1LG6	14184140	14186261	-	2122	0	0	0	0	0	0
Psat1g011000	chr1LG6	14194051	14197528	+	3478	3553	3299	3699	3768	3444	3571
Psat1g011040	chr1LG6	14267668	14269261	+	1594	13	11	15	15	15	9
Psat1g011080	chr1LG6	14274852	14281767	+	6916	6654	6287	6318	7933	7217	9022
Psat1g011120	chr1LG6	14327920	14332388	+	4469	1372	1327	1432	1773	1553	1858
Psat1g011160	chr1LG6	14332864	14335871	-	3008	964	939	929	902	814	898
Psat1g011200	chr1LG6	14339350	14340291	-	942	1	0	9	0	0	0
Psat1g011240	chr1LG6	14352729	14356954	+	4226	8853	8664	9309	11749	10846	12267
Psat1g011360	chr1LG6	14401762	14402894	-	1133	1919	1575	1706	426	569	315
Psat1g011400	chr1LG6	14513846	14522564	-	8719	583	596	821	1332	1448	1663
Psat1g011440	chr1LG6	14556875	14557357	-	483	6	15	24	269	214	395
Psat1g011480	chr1LG6	14591786	14594978	+	3193	742	645	769	596	646	687
Psat1g011560	chr1LG6	14625784	14628786	+	3003	846	861	961	1247	1141	1266
Psat1g011600	chr1LG6	14629445	14630294	+	850	45	63	74	106	117	107
Psat1g011640	chr1LG6	14680318	14683056	+	2739	148	159	148	4	20	10
Psat1g011680	chr1LG6	14778761	14783097	+	4337	1266	1153	1378	2402	2032	2701
Psat1g011720	chr1LG6	14786042	14787159	+	1118	235	245	249	406	302	424
Psat1g011760	chr1LG6	14815255	14816116	+	862	0	0	0	0	0	0
Psat1g011800	chr1LG6	14830124	14832007	+	1884	23	25	53	57	45	43
Psat1g011840	chr1LG6	14834118	14835755	+	1638	11	13	15	16	15	13
Psat1g011880	chr1LG6	14850737	14851424	+	688	1	1	0	4	1	0
Psat1g011920	chr1LG6	14871686	14872602	+	917	0	0	0	0	0	0
Psat1g011960	chr1LG6	14887527	14892120	-	4594	21363	16830	22166	8710	10001	8677
Psat1g012000	chr1LG6	15066584	15068720	+	2137	1970	2032	2347	3346	3160	3642
Psat1g012040	chr1LG6	15204507	15224010	-	19504	709	662	754	1172	1025	1197
Psat1g012080	chr1LG6	15213871	15215049	+	1179	0	0	0	0	0	0
Psat1g012120	chr1LG6	15224378	15228959	+	4582	1115	1110	1438	1503	1419	1498
Psat1g012160	chr1LG6	15231044	15235867	-	4824	8	3	11	12	10	12
Psat1g012200	chr1LG6	15249913	15252305	-	2393	29699	26661	36082	43660	42345	46760
Psat1g012280	chr1LG6	15415590	15416474	-	885	0	0	0	0	0	0
Psat1g012320	chr1LG6	15518871	15519433	+	563	0	0	0	0	0	0
Psat1g012360	chr1LG6	15527088	15528149	+	1062	0	0	0	0	0	0
Psat1g012400	chr1LG6	15539005	15547349	+	8345	43	46	39	9	11	31
Psat1g012440	chr1LG6	15552549	15554885	-	2337	12	15	5	0	2	0
Psat1g012480	chr1LG6	15574826	15577808	-	2983	0	0	0	0	0	0
Psat1g012520	chr1LG6	15718418	15718714	-	297	0	0	0	0	0	0
Psat1g012560	chr1LG6	15724161	15726317	+	2157	5587	4657	6709	8189	8206	8937
Psat1g012600	chr1LG6	15726648	15728082	+	1435	15797	15826	15058	17337	16397	18452
Psat1g012640	chr1LG6	15756180	15759023	+	2844	3110	2757	2830	1593	1326	1449
Psat1g012680	chr1LG6	15781746	15783025	-	1280	34	31	29	5	5	0
Psat1g012720	chr1LG6	15975206	15976483	-	1278	306	255	260	31	31	22
Psat1g012800	chr1LG6	16103301	16104218	+	918	0	0	0	0	0	0
Psat1g012840	chr1LG6	16123068	16126039	+	2972	2	2	2	1	0	43
Psat1g012880	chr1LG6	16163268	16168768	+	5501	6	7	10	2	0	3
Psat1g012920	chr1LG6	16743104	16749093	+	5990	970	988	1210	1559	1571	1882
Psat1g012960	chr1LG6	16800761	16803345	+	2585	69	71	64	22	8	8
Psat1g013000	chr1LG6	16840760	16847414	-	6655	1105	1055	1091	1214	1109	1463
Psat1g013040	chr1LG6	16849102	16854551	-	5450	3287	3470	4506	3107	4106	2920
Psat1g013080	chr1LG6	16862860	16863999	-	1140	312	254	370	235	227	189
Psat1g013160	chr1LG6	17120823	17131608	+	10786	3375	3102	3714	4317	4309	4682
Psat1g013280	chr1LG6	17221881	17223245	-	1365	0	0	0	0	0	0
Psat1g013320	chr1LG6	17223538	17223810	-	273	0	0	0	0	0	0
Psat1g013360	chr1LG6	17232679	17233267	+	589	175	145	173	165	131	182
Psat1g013400	chr1LG6	17240409	17240784	-	376	0	0	0	0	0	0
Psat1g013440	chr1LG6	17360142	17362942	+	2801	29	17	23	0	1	0
Psat1g013480	chr1LG6	17377756	17380006	-	2251	50	44	61	59	53	53
Psat1g013520	chr1LG6	17384741	17387551	-	2811	205	222	280	171	154	181
Psat1g013560	chr1LG6	17390065	17394632	+	4568	849	829	908	1395	1231	1514
Psat1g013600	chr1LG6	17395590	17403529	-	7940	15343	15327	15055	15308	16269	16092
Psat1g013640	chr1LG6	17406788	17409802	+	3015	750	746	898	1129	1024	1183
Psat1g013680	chr1LG6	17419117	17420826	-	1710	0	0	0	0	1	0
Psat1g013720	chr1LG6	17422777	17443496	-	20720	312	293	355	439	496	519
Psat1g013760	chr1LG6	17452889	17457627	+	4739	7523	7534	7782	5376	5790	5349
Psat1g013800	chr1LG6	17457890	17462901	-	5012	485	507	524	472	404	448
Psat1g013840	chr1LG6	17483631	17486252	-	2622	0	0	0	0	0	0
Psat1g013880	chr1LG6	17593948	17601267	+	7320	4053	3481	4759	6734	6495	8099
Psat1g013920	chr1LG6	17639482	17639859	-	378	0	0	0	0	0	0
Psat1g013960	chr1LG6	17647122	17648413	+	1292	180	180	162	88	125	101
Psat1g014040	chr1LG6	17669317	17673173	+	3857	10163	9836	10344	5944	6073	5602
Psat1g014080	chr1LG6	17693653	17695780	+	2128	53342	48501	46519	49076	47090	50638
Psat1g014120	chr1LG6	17762508	17764499	-	1992	524	539	607	983	835	1214
Psat1g014160	chr1LG6	17786257	17787261	+	1005	0	0	0	0	0	0
Psat1g014200	chr1LG6	17791762	17794088	+	2327	0	0	0	0	0	0
Psat1g014240	chr1LG6	17829607	17831671	+	2065	0	0	0	0	0	0
Psat1g014280	chr1LG6	17835469	17838067	+	2599	2	7	8	1	3	4
Psat1g014320	chr1LG6	17914598	17917537	-	2940	0	0	0	0	0	0
Psat1g014360	chr1LG6	17985599	17987630	-	2032	295	173	72	2	4	4
Psat1g014440	chr1LG6	18111461	18111685	-	225	0	0	0	0	0	0
Psat1g014480	chr1LG6	18227021	18231794	-	4774	2068	1940	2151	1620	1767	1730
Psat1g014560	chr1LG6	18295337	18297972	-	2636	391	355	384	468	444	526
Psat1g014600	chr1LG6	18300224	18300547	-	324	0	0	0	0	0	0
Psat1g014640	chr1LG6	18349041	18355758	+	6718	2207	2186	2477	2313	2221	2541
Psat1g014680	chr1LG6	18498880	18499515	+	636	501	509	609	923	915	1125
Psat1g014720	chr1LG6	18555603	18557129	-	1527	136	126	156	443	382	665
Psat1g014760	chr1LG6	18573625	18574029	-	405	0	0	0	0	0	0
Psat1g014800	chr1LG6	18596163	18599192	+	3030	710	699	960	1699	1428	1727
Psat1g014840	chr1LG6	18605954	18608004	-	2051	0	0	0	0	0	0
Psat1g014880	chr1LG6	18625126	18627353	-	2228	51	53	54	40	38	36
Psat1g014920	chr1LG6	18670380	18677424	-	7045	596	573	672	765	726	850
Psat1g014960	chr1LG6	18966808	18974397	+	7590	1272	1238	1529	2309	2021	2368
Psat1g015000	chr1LG6	19773655	19790068	-	16414	3527	3164	3631	4912	4881	5740
Psat1g015040	chr1LG6	19856133	19856450	-	318	0	0	0	0	0	0
Psat1g015080	chr1LG6	20048934	20055017	+	6084	513	548	514	986	826	899
Psat1g015120	chr1LG6	20056713	20059872	-	3160	1552	1525	1518	2398	2042	2579
Psat1g015160	chr1LG6	20072939	20073274	-	336	0	0	0	0	0	0
Psat1g015200	chr1LG6	20187433	20189534	+	2102	0	0	0	0	0	0
Psat1g015240	chr1LG6	20196604	20208716	-	12113	13787	12708	14455	11079	10555	10872
Psat1g015280	chr1LG6	20283022	20285440	-	2419	3410	2547	2865	202	351	181
Psat1g015320	chr1LG6	20319704	20324566	-	4863	3782	3691	4334	3063	3055	2941
Psat1g015360	chr1LG6	20345882	20346806	+	925	0	0	0	0	0	0
Psat1g015400	chr1LG6	20368448	20382506	-	14059	0	0	0	0	0	0
Psat1g015440	chr1LG6	20393808	20394919	-	1112	0	0	0	0	0	0
Psat1g015480	chr1LG6	20413927	20416050	-	2124	0	0	0	0	0	0
Psat1g015520	chr1LG6	20889417	20892356	-	2940	834	908	856	554	533	520
Psat1g015560	chr1LG6	20943434	20945312	+	1879	61	76	93	76	83	102
Psat1g015600	chr1LG6	21139349	21142287	-	2939	541	546	665	643	602	631
Psat1g015640	chr1LG6	21749487	21751275	+	1789	7	3	2	0	0	0
Psat1g015680	chr1LG6	21851061	21854982	-	3922	77	93	105	102	134	94
Psat1g015720	chr1LG6	21880161	21880526	+	366	0	0	0	0	1	0
Psat1g015760	chr1LG6	21889880	21891050	-	1171	0	0	0	0	0	0
Psat1g015800	chr1LG6	21937186	21947884	+	10699	24	25	43	62	60	59
Psat1g015840	chr1LG6	21947923	21951847	-	3925	408	334	363	205	204	185
Psat1g015880	chr1LG6	22923171	22923990	+	820	2	0	0	1	0	0
Psat1g015920	chr1LG6	23012601	23014082	+	1482	0	0	0	0	0	0
Psat1g015960	chr1LG6	23458127	23461341	-	3215	2	0	1	0	1	0
Psat1g016000	chr1LG6	23480526	23483026	-	2501	879	825	875	1333	1117	1488
Psat1g016040	chr1LG6	23510350	23510672	+	323	0	0	0	0	0	0
Psat1g016080	chr1LG6	23513331	23515991	-	2661	121	147	58	65	65	94
Psat1g016120	chr1LG6	23728946	23729771	-	826	0	0	0	0	0	0
Psat1g016160	chr1LG6	23787074	23790020	-	2947	0	0	0	0	0	0
Psat1g016200	chr1LG6	23790580	23791746	-	1167	0	10	0	0	0	0
Psat1g016240	chr1LG6	23803603	23804600	+	998	0	0	0	0	0	0
Psat1g016280	chr1LG6	23804751	23805344	-	594	0	0	0	0	0	0
Psat1g016320	chr1LG6	23844812	23848651	+	3840	4377	4053	4795	3490	3802	3234
Psat1g016400	chr1LG6	23913384	23913707	+	324	0	0	0	0	0	0
Psat1g016440	chr1LG6	23955433	23957641	-	2209	0	0	0	0	0	0
Psat1g016480	chr1LG6	24095327	24095806	-	480	0	0	0	0	0	0
Psat1g016520	chr1LG6	24117263	24119722	+	2460	6008	5240	5990	3986	4013	3775
Psat1g016560	chr1LG6	24120551	24122229	-	1679	3534	3816	3492	2223	2412	2044
Psat1g016600	chr1LG6	24138369	24139096	-	728	188	212	302	1091	1035	1298
Psat1g016640	chr1LG6	24177770	24179048	+	1279	0	0	0	0	0	0
Psat1g016680	chr1LG6	24179650	24179922	+	273	0	0	0	0	0	0
Psat1g016760	chr1LG6	24244016	24244270	-	255	0	0	0	0	0	0
Psat1g016800	chr1LG6	24283186	24283884	-	699	0	0	0	0	0	0
Psat1g016840	chr1LG6	24381243	24381476	-	234	80	95	143	46	61	37
Psat1g016960	chr1LG6	24436681	24437010	+	330	0	0	0	0	0	0
Psat1g017000	chr1LG6	24459658	24459891	-	234	255	256	305	82	139	82
Psat1g017040	chr1LG6	24516805	24517653	-	849	0	0	0	0	0	0
Psat1g017080	chr1LG6	24539192	24541478	+	2287	1	2	2	0	0	1
Psat1g017120	chr1LG6	24608447	24610624	+	2178	3683	3613	3022	1402	1485	1394
Psat1g017160	chr1LG6	24611222	24614376	-	3155	454	510	690	606	675	603
Psat1g017200	chr1LG6	24673370	24675258	+	1889	1229	2250	3810	764	2219	94
Psat1g017240	chr1LG6	24776437	24776649	-	213	0	0	0	0	0	0
Psat1g017280	chr1LG6	24806616	24807101	+	486	0	0	0	0	0	0
Psat1g017320	chr1LG6	24865218	24875869	+	10652	8	9	7	1	4	0
Psat1g017360	chr1LG6	24893730	24897239	-	3510	677	724	812	344	428	370
Psat1g017400	chr1LG6	24907366	24908979	+	1614	0	0	0	0	0	0
Psat1g017440	chr1LG6	25026716	25028192	+	1477	971	794	907	450	432	452
Psat1g017480	chr1LG6	25029316	25035511	+	6196	1753	1637	2061	2089	2034	2216
Psat1g017520	chr1LG6	25047666	25050989	-	3324	692	666	683	815	702	902
Psat1g017560	chr1LG6	25070251	25070672	+	422	0	0	0	0	0	0
Psat1g017600	chr1LG6	25196805	25197290	-	486	0	0	0	0	0	0
Psat1g017680	chr1LG6	25371745	25386333	+	14589	1174	1154	1385	1678	1636	1886
Psat1g017720	chr1LG6	25397913	25400278	-	2366	799	803	818	795	821	917
Psat1g017760	chr1LG6	25493311	25498027	-	4717	2685	2621	2854	2656	2773	2928
Psat1g017800	chr1LG6	25503999	25505139	+	1141	0	0	0	0	0	0
Psat1g017840	chr1LG6	25570415	25570666	+	252	0	0	0	0	0	0
Psat1g017880	chr1LG6	25581124	25582508	-	1385	50	34	3	6	4	11
Psat1g017920	chr1LG6	25583554	25588858	-	5305	2008	1962	2069	2289	2317	2478
Psat1g017960	chr1LG6	25607709	25609266	-	1558	1	1	1	0	0	0
Psat1g018000	chr1LG6	25619223	25621334	-	2112	0	0	0	0	0	0
Psat1g018040	chr1LG6	25750511	25753265	-	2755	150830	129315	137414	96617	107232	96371
Psat1g018080	chr1LG6	25832063	25832727	-	665	0	0	0	0	0	0
Psat1g018120	chr1LG6	25862586	25869092	-	6507	3151	3083	3402	4157	3708	4407
Psat1g018160	chr1LG6	25942102	25943193	+	1092	168	213	136	67	72	49
Psat1g018200	chr1LG6	25943455	25945970	-	2516	337	377	404	423	316	412
Psat1g018240	chr1LG6	26051152	26055082	+	3931	1758	1614	1842	1841	1801	1900
Psat1g018280	chr1LG6	26058026	26060858	+	2833	2622	2736	2832	929	1033	874
Psat1g018320	chr1LG6	26078185	26078430	-	246	0	0	0	0	0	0
Psat1g018360	chr1LG6	26078981	26080816	+	1836	2	2	14	1	2	7
Psat1g018400	chr1LG6	26142893	26148228	-	5336	527	568	709	887	815	884
Psat1g018440	chr1LG6	26197026	26197292	-	267	0	0	0	0	0	0
Psat1g018480	chr1LG6	26225805	26227970	+	2166	546	468	530	278	317	327
Psat1g018520	chr1LG6	26306665	26307606	+	942	1	5	4	2	7	7
Psat1g018560	chr1LG6	26321910	26322790	-	881	0	0	0	0	0	0
Psat1g018600	chr1LG6	26342203	26342454	-	252	0	0	0	0	0	0
Psat1g018640	chr1LG6	26380490	26382881	-	2392	0	0	0	0	0	0
Psat1g018680	chr1LG6	26398942	26405079	+	6138	978	842	1203	2136	1761	2254
Psat1g018720	chr1LG6	26463324	26464913	-	1590	3	7	1	4	4	5
Psat1g018760	chr1LG6	26465987	26470132	-	4146	7256	6811	7141	6060	5762	6423
Psat1g018800	chr1LG6	26511045	26512659	+	1615	0	0	0	0	1	0
Psat1g018840	chr1LG6	26666887	26667153	-	267	4	0	7	76	64	108
Psat1g018880	chr1LG6	26673617	26674901	+	1285	1	0	0	1	1	0
Psat1g018920	chr1LG6	26713110	26715128	+	2019	1907	1862	3620	3916	3179	3941
Psat1g018960	chr1LG6	26730524	26732058	+	1535	804	673	809	492	447	639
Psat1g019000	chr1LG6	26817098	26817607	-	510	0	0	0	0	0	0
Psat1g019040	chr1LG6	26940162	26940968	-	807	0	0	0	0	0	0
Psat1g019080	chr1LG6	26954046	26955645	+	1600	0	0	0	0	0	0
Psat1g019120	chr1LG6	26997378	27030981	-	33604	8968	8282	12124	7433	8548	7257
Psat1g019160	chr1LG6	27138313	27144402	+	6090	1759	1498	1753	3556	3030	3944
Psat1g019240	chr1LG6	27183693	27184121	+	429	0	0	0	0	0	0
Psat1g019280	chr1LG6	27192748	27197414	-	4667	1311	1411	1639	1343	1207	1321
Psat1g019320	chr1LG6	27316193	27324905	+	8713	2468	2185	3297	4185	4108	4558
Psat1g019360	chr1LG6	27363588	27364633	+	1046	0	0	0	0	0	0
Psat1g019400	chr1LG6	27426768	27427526	+	759	0	0	0	0	0	0
Psat1g019440	chr1LG6	27432645	27433274	+	630	5	5	8	8	11	7
Psat1g019480	chr1LG6	27447609	27448278	+	670	0	0	2	0	1	1
Psat1g019520	chr1LG6	27479762	27480940	-	1179	0	0	1	0	0	0
Psat1g019560	chr1LG6	27487802	27491485	+	3684	1012	966	1044	895	943	1008
Psat1g019600	chr1LG6	27549013	27554620	-	5608	1383	1342	1287	1240	1263	1433
Psat1g019640	chr1LG6	27647428	27651411	-	3984	2279	2045	2576	2749	2746	3006
Psat1g019680	chr1LG6	27801343	27822557	+	21215	5087	5047	6115	8623	8537	8833
Psat1g019720	chr1LG6	27834928	27836213	-	1286	73	98	117	123	142	175
Psat1g019760	chr1LG6	27856692	27858599	-	1908	0	0	0	0	0	0
Psat1g019840	chr1LG6	27889279	27900605	+	11327	6468	5951	5860	9507	9532	12364
Psat1g019880	chr1LG6	27909026	27917453	+	8428	204	215	379	526	537	644
Psat1g019920	chr1LG6	27920596	27925930	-	5335	1935	1861	2094	2258	2235	2476
Psat1g019960	chr1LG6	27946510	27946668	+	159	17	11	23	21	7	26
Psat1g020000	chr1LG6	27972040	27972426	-	387	0	0	0	0	0	0
Psat1g020040	chr1LG6	27998169	28000232	+	2064	91	70	108	145	122	153
Psat1g020080	chr1LG6	28017210	28020318	-	3109	940	815	958	1852	1596	2273
Psat1g020120	chr1LG6	28063759	28064594	+	836	0	0	0	0	0	0
Psat1g020160	chr1LG6	28092482	28104622	+	12141	2591	2476	3075	3113	3203	3621
Psat1g020200	chr1LG6	28118010	28120284	-	2275	93	93	128	4	5	7
Psat1g020320	chr1LG6	28166125	28166801	+	677	13	12	12	23	32	33
Psat1g020360	chr1LG6	28166934	28169474	+	2541	31	41	56	49	57	43
Psat1g020400	chr1LG6	28177084	28178440	+	1357	526	640	526	158	196	150
Psat1g020440	chr1LG6	28217044	28221008	-	3965	7311	6712	8072	8874	8031	8724
Psat1g020520	chr1LG6	28449097	28452983	-	3887	5	5	2	4	14	32
Psat1g020560	chr1LG6	28456309	28463233	-	6925	4494	3989	5089	4208	4206	4364
Psat1g020600	chr1LG6	28498998	28500512	-	1515	390	375	395	215	216	177
Psat1g020640	chr1LG6	28663612	28666188	+	2577	77	88	154	174	183	257
Psat1g020680	chr1LG6	28668068	28668578	+	511	34	26	22	19	39	27
Psat1g020720	chr1LG6	28713778	28718648	+	4871	861	852	940	533	507	589
Psat1g020760	chr1LG6	28717440	28718402	-	963	0	0	0	0	0	0
Psat1g020800	chr1LG6	28806232	28812252	-	6021	11088	10545	10365	6075	6936	6938
Psat1g020840	chr1LG6	28841944	28843204	-	1261	0	0	0	0	0	1
Psat1g020880	chr1LG6	28876037	28877755	+	1719	5	5	4	0	0	1
Psat1g020920	chr1LG6	28997106	28999922	-	2817	18	16	24	50	70	37
Psat1g020960	chr1LG6	29047818	29048471	+	654	0	0	0	0	0	0
Psat1g021000	chr1LG6	29058029	29063359	+	5331	764	803	836	1116	1105	1366
Psat1g021040	chr1LG6	29169034	29169892	+	859	0	0	0	0	1	0
Psat1g021080	chr1LG6	29183948	29188541	+	4594	4648	4279	5358	4173	4338	4421
Psat1g021120	chr1LG6	29194965	29203046	+	8082	1365	1326	1452	1378	1242	1369
Psat1g021160	chr1LG6	29224879	29226347	-	1469	8	7	4	3	30	11
Psat1g021200	chr1LG6	29233555	29235023	-	1469	0	0	1	7	5	3
Psat1g021240	chr1LG6	29254919	29256184	-	1266	249	187	295	28	33	32
Psat1g021280	chr1LG6	29317622	29324876	+	7255	3280	3177	3868	3526	3292	3977
Psat1g021320	chr1LG6	29367300	29372331	-	5032	3760	3550	3719	2964	3184	3290
Psat1g021360	chr1LG6	29523500	29524361	+	862	0	0	0	0	0	0
Psat1g021400	chr1LG6	29548613	29552503	+	3891	226	272	372	160	182	139
Psat1g021440	chr1LG6	29653615	29654730	-	1116	10	6	12	3	6	1
Psat1g021480	chr1LG6	29756262	29757452	+	1191	1	1	3	0	0	0
Psat1g021520	chr1LG6	29796868	29798577	+	1710	0	0	0	0	0	0
Psat1g021560	chr1LG6	29870997	29872912	+	1916	39	26	71	12	17	7
Psat1g021600	chr1LG6	30247550	30252940	+	5391	4	8	5	8	6	5
Psat1g021640	chr1LG6	30261178	30262005	-	828	429	350	322	66	64	34
Psat1g021680	chr1LG6	30283267	30285708	+	2442	0	0	0	0	0	0
Psat1g021720	chr1LG6	30286161	30287529	-	1369	25	17	3	1	0	0
Psat1g021760	chr1LG6	30572874	30575025	+	2152	0	0	0	0	0	0
Psat1g021800	chr1LG6	30580125	30596990	+	16866	1269	1308	1202	1575	1436	1672
Psat1g021840	chr1LG6	30631039	30631248	-	210	0	0	0	0	0	0
Psat1g021880	chr1LG6	30683195	30685180	+	1986	677	514	652	449	421	408
Psat1g021960	chr1LG6	30702457	30706357	+	3901	5960	5918	7395	9841	9697	10378
Psat1g022000	chr1LG6	30822541	30823900	+	1360	0	0	0	0	0	0
Psat1g022040	chr1LG6	30842614	30845776	+	3163	142	129	217	307	339	337
Psat1g022120	chr1LG6	30933786	30944303	-	10518	6045	5171	7790	15584	13322	17330
Psat1g022160	chr1LG6	31491802	31493523	+	1722	0	0	0	0	0	0
Psat1g022200	chr1LG6	31636849	31640297	-	3449	2	3	0	3	5	6
Psat1g022240	chr1LG6	31735517	31736836	-	1320	614	493	667	470	479	465
Psat1g022280	chr1LG6	31750973	31753214	+	2242	5839	5610	6276	6410	6404	6742
Psat1g022320	chr1LG6	31770981	31774308	+	3328	1164	1238	1292	1076	1092	1196
Psat1g022360	chr1LG6	31774309	31777620	-	3312	10793	10146	10481	6728	7972	6353
Psat1g022400	chr1LG6	31783839	31785002	-	1164	318	311	316	152	191	203
Psat1g022440	chr1LG6	31911278	31912373	+	1096	0	0	0	0	0	0
Psat1g022480	chr1LG6	31916858	31924021	-	7164	1481	1434	1517	1909	1769	2113
Psat1g022520	chr1LG6	31924315	31928837	+	4523	682	565	696	1142	952	1254
Psat1g022560	chr1LG6	32054496	32057275	-	2780	6	0	206	3	7	28
Psat1g022600	chr1LG6	32061985	32065490	+	3506	2882	2364	3024	535	993	548
Psat1g022640	chr1LG6	32112468	32113008	+	541	397	372	474	690	572	666
Psat1g022680	chr1LG6	32113792	32117647	-	3856	182	156	170	69	108	85
Psat1g022720	chr1LG6	32136001	32137352	+	1352	0	2	0	0	0	0
Psat1g022760	chr1LG6	32137991	32140918	+	2928	0	0	0	0	0	0
Psat1g022800	chr1LG6	32144178	32146593	+	2416	0	0	0	0	0	0
Psat1g022840	chr1LG6	32150636	32155599	-	4964	388	347	408	161	151	140
Psat1g022880	chr1LG6	32263211	32263809	-	599	0	0	0	0	0	0
Psat1g022920	chr1LG6	32264574	32269512	+	4939	176	178	134	145	105	155
Psat1g022960	chr1LG6	32269605	32275115	-	5511	4	7	34	57	42	64
Psat1g023000	chr1LG6	32274835	32276366	+	1532	0	0	0	0	0	0
Psat1g023040	chr1LG6	32302604	32306377	-	3774	1543	1240	1508	1436	1649	1686
Psat1g023080	chr1LG6	32307181	32308198	-	1018	2400	2289	2297	1315	1262	1385
Psat1g023160	chr1LG6	32417780	32421906	+	4127	78	63	91	31	55	40
Psat1g023200	chr1LG6	32436110	32436694	-	585	0	0	0	0	0	0
Psat1g023240	chr1LG6	32481707	32488663	+	6957	856	719	838	1163	1158	1231
Psat1g023280	chr1LG6	32495536	32498870	+	3335	26	18	26	33	25	56
Psat1g023320	chr1LG6	32517638	32529173	-	11536	1644	1538	1613	2099	1875	1918
Psat1g023360	chr1LG6	32662657	32667030	+	4374	5645	4865	5420	22668	19992	23314
Psat1g023400	chr1LG6	32695864	32700251	+	4388	2076	2155	2094	3115	2789	3180
Psat1g023440	chr1LG6	32712121	32725112	-	12992	745	661	729	334	217	222
Psat1g023480	chr1LG6	33007147	33010031	-	2885	0	0	0	0	0	0
Psat1g023560	chr1LG6	33050935	33051204	+	270	0	0	0	0	0	0
Psat1g023600	chr1LG6	33051978	33053351	+	1374	0	0	0	0	0	0
Psat1g023640	chr1LG6	33104900	33119748	+	14849	46	32	36	11	8	7
Psat1g023680	chr1LG6	33188680	33189839	+	1160	2158	2154	2115	438	534	396
Psat1g023720	chr1LG6	33203714	33205785	-	2072	0	0	0	0	0	0
Psat1g023760	chr1LG6	33214223	33214555	+	333	0	0	0	0	0	0
Psat1g023800	chr1LG6	33227176	33229049	+	1874	162	173	242	153	182	180
Psat1g023840	chr1LG6	33233519	33239922	+	6404	685	708	694	520	537	574
Psat1g023880	chr1LG6	33252559	33252957	-	399	0	0	0	0	0	0
Psat1g023920	chr1LG6	33257978	33268659	-	10682	2549	2575	2643	2284	2279	2331
Psat1g023960	chr1LG6	33345405	33346432	+	1028	0	0	0	0	0	0
Psat1g024000	chr1LG6	33382757	33383912	+	1156	0	0	0	0	0	0
Psat1g024040	chr1LG6	33422679	33424179	+	1501	1671	1758	1587	3285	2879	3740
Psat1g024080	chr1LG6	33440130	33441134	+	1005	8	8	10	3	2	11
Psat1g024120	chr1LG6	33651016	33652408	+	1393	504	508	535	418	395	427
Psat1g024160	chr1LG6	33786851	33789323	-	2473	5323	4857	4412	3228	3613	3513
Psat1g024200	chr1LG6	33790267	33791095	+	829	0	0	0	0	1	1
Psat1g024240	chr1LG6	33889886	33890122	+	237	0	0	0	0	0	0
Psat1g024320	chr1LG6	33966242	33967144	+	903	363	356	355	638	586	769
Psat1g024360	chr1LG6	33967622	33967990	+	369	0	2	1	3	1	4
Psat1g024400	chr1LG6	33999611	34002545	+	2935	1440	1220	1528	1851	1551	1789
Psat1g024440	chr1LG6	34012709	34020556	+	7848	2461	2167	2424	3250	2822	3453
Psat1g024480	chr1LG6	34071197	34076247	-	5051	1486	1320	1492	2460	2094	2556
Psat1g024520	chr1LG6	34081435	34083389	+	1955	0	0	0	2	2	10
Psat1g024560	chr1LG6	34095143	34096405	+	1263	0	0	0	0	0	0
Psat1g024600	chr1LG6	34102907	34105624	+	2718	214	211	230	78	99	63
Psat1g024640	chr1LG6	34198328	34200222	+	1895	1301	1080	1095	647	589	717
Psat1g024680	chr1LG6	34326720	34359087	+	32368	5191	4685	6397	6997	7561	7547
Psat1g024720	chr1LG6	34374326	34377104	-	2779	7761	7997	8113	14355	14270	15424
Psat1g024760	chr1LG6	34423521	34428300	+	4780	50198	49307	56394	66374	64150	72311
Psat1g024800	chr1LG6	34484836	34486151	+	1316	0	0	0	0	0	0
Psat1g024840	chr1LG6	34556475	34559239	+	2765	121	102	146	111	131	123
Psat1g024880	chr1LG6	34570704	34577753	-	7050	3181	2969	3753	4415	4113	4567
Psat1g025000	chr1LG6	34647637	34649253	+	1617	0	1	0	0	0	0
Psat1g025040	chr1LG6	34669235	34680554	+	11320	1274	1219	1360	959	860	957
Psat1g025080	chr1LG6	34680578	34683353	-	2776	1	2	1	1	1	0
Psat1g025120	chr1LG6	34691990	34692483	-	494	0	0	0	0	0	0
Psat1g025160	chr1LG6	34696563	34697142	-	580	0	0	0	0	0	0
Psat1g025200	chr1LG6	34705189	34716370	-	11182	11234	10007	10414	6873	7003	6736
Psat1g025240	chr1LG6	34729894	34736531	+	6638	4361	3971	4848	4814	4668	5374
Psat1g025280	chr1LG6	34754507	34757747	-	3241	1441	1437	1673	1366	1523	1413
Psat1g025320	chr1LG6	34775654	34777238	+	1585	0	0	0	0	0	0
Psat1g025400	chr1LG6	35004627	35014861	+	10235	1320	1338	1472	1680	1567	1875
Psat1g025480	chr1LG6	35066086	35066779	+	694	1	0	0	1	1	1
Psat1g025520	chr1LG6	35220319	35222483	+	2165	1084	993	1383	623	663	593
Psat1g025560	chr1LG6	35580634	35582225	+	1592	294	287	283	276	238	259
Psat1g025600	chr1LG6	36630735	36630953	-	219	0	0	0	0	0	0
Psat1g025640	chr1LG6	36859886	36860359	+	474	0	0	0	0	0	0
Psat1g025680	chr1LG6	36918995	36920917	+	1923	211	220	271	197	185	178
Psat1g025720	chr1LG6	36921103	36929853	-	8751	1399	1225	1326	2167	1899	2374
Psat1g025760	chr1LG6	37285961	37295026	+	9066	4427	4110	4686	3728	3834	3935
Psat1g025800	chr1LG6	37400052	37401803	-	1752	0	0	0	0	0	0
Psat1g025840	chr1LG6	37479728	37487841	+	8114	2353	2315	2947	3233	3394	3326
Psat1g025880	chr1LG6	37497612	37499921	-	2310	2690	2114	2181	917	1176	769
Psat1g025920	chr1LG6	37511260	37513735	+	2476	0	0	0	0	0	0
Psat1g025960	chr1LG6	37521684	37522167	-	484	17	10	9	3	3	1
Psat1g026000	chr1LG6	37523300	37524252	-	953	1	0	0	0	0	0
Psat1g026040	chr1LG6	37535896	37536369	+	474	0	0	0	0	0	0
Psat1g026080	chr1LG6	37537457	37537705	+	249	0	0	0	0	0	0
Psat1g026120	chr1LG6	37553644	37554864	-	1221	0	6	3	2	0	1
Psat1g026200	chr1LG6	37648498	37648788	+	291	0	0	0	0	0	0
Psat1g026240	chr1LG6	37653373	37653723	+	351	0	0	0	0	0	0
Psat1g026320	chr1LG6	37683403	37689014	+	5612	9809	9245	9390	13982	13109	14856
Psat1g026400	chr1LG6	37695763	37698304	-	2542	20383	18494	17528	10377	11514	11238
Psat1g026440	chr1LG6	37704819	37705670	+	852	0	0	0	0	0	0
Psat1g026480	chr1LG6	37713710	37713973	-	264	0	0	0	0	0	0
Psat1g026520	chr1LG6	37776460	37777005	-	546	0	0	0	0	0	0
Psat1g026560	chr1LG6	37886976	37890941	+	3966	2212	2305	2617	1428	1325	1307
Psat1g026600	chr1LG6	37925620	37930223	-	4604	3255	3237	3324	3345	3117	3626
Psat1g026680	chr1LG6	38053976	38054176	-	201	0	0	0	0	0	0
Psat1g026720	chr1LG6	38188521	38190565	+	2045	7	18	9	0	3	2
Psat1g026760	chr1LG6	38220635	38225107	+	4473	7164	6826	6955	5549	5743	5853
Psat1g026800	chr1LG6	38229607	38231599	-	1993	0	0	0	1	0	0
Psat1g026840	chr1LG6	38244901	38245191	+	291	10	0	3	0	0	0
Psat1g026880	chr1LG6	38317338	38318201	+	864	0	0	0	0	0	0
Psat1g026920	chr1LG6	38348085	38349184	+	1100	52	28	28	2	2	4
Psat1g026960	chr1LG6	38367006	38367507	-	502	0	0	0	0	0	0
Psat1g027000	chr1LG6	38756866	38760187	+	3322	4455	4513	4540	4061	4021	4383
Psat1g027040	chr1LG6	38761304	38762924	+	1621	297	253	311	217	249	291
Psat1g027080	chr1LG6	38768563	38774171	-	5609	595	512	544	177	206	182
Psat1g027120	chr1LG6	38779323	38779604	+	282	0	0	0	0	0	0
Psat1g027160	chr1LG6	38991528	38993312	+	1785	935	1385	1021	769	824	950
Psat1g027200	chr1LG6	38994388	38996201	-	1814	759	852	1163	1175	1347	1194
Psat1g027240	chr1LG6	39005776	39008822	-	3047	353	289	346	443	430	514
Psat1g027280	chr1LG6	39027062	39029034	-	1973	205	226	306	96	153	143
Psat1g027320	chr1LG6	39046102	39048925	+	2824	6782	6427	7445	6801	6873	6337
Psat1g027360	chr1LG6	39054136	39065309	+	11174	1771	1660	1583	1327	1224	1515
Psat1g027400	chr1LG6	39193412	39197743	-	4332	1037	1074	1367	1590	1441	1628
Psat1g027440	chr1LG6	39210069	39210368	-	300	0	0	0	0	0	0
Psat1g027520	chr1LG6	39329378	39330668	+	1291	1	1	1	4	0	3
Psat1g027560	chr1LG6	39334041	39340396	-	6356	3394	3034	3419	6228	5269	7054
Psat1g027600	chr1LG6	39575471	39576466	+	996	0	0	0	2	1	1
Psat1g027640	chr1LG6	39589143	39595584	-	6442	5618	5179	6576	5176	4723	5410
Psat1g027680	chr1LG6	39622412	39623433	-	1022	52	62	38	53	46	77
Psat1g027720	chr1LG6	39635038	39639620	-	4583	0	0	0	0	1	1
Psat1g027760	chr1LG6	39787127	39789264	+	2138	6436	5639	5666	6019	5370	5590
Psat1g027800	chr1LG6	39803458	39804019	-	562	61	50	46	40	52	46
Psat1g027840	chr1LG6	39809197	39809494	-	298	0	0	0	0	0	0
Psat1g027880	chr1LG6	39822881	39825274	+	2394	7	3	2	0	3	3
Psat1g027920	chr1LG6	39838314	39840860	-	2547	1549	1668	1642	2356	2182	2702
Psat1g027960	chr1LG6	39956280	39957171	+	892	0	0	0	0	0	0
Psat1g028000	chr1LG6	39974409	39974956	+	548	0	0	0	0	0	0
Psat1g028040	chr1LG6	40177190	40180523	+	3334	9303	8561	9262	9409	9312	9489
Psat1g028080	chr1LG6	40193166	40200293	-	7128	779	779	788	592	588	608
Psat1g028120	chr1LG6	40214924	40215301	-	378	0	0	0	0	0	0
Psat1g028160	chr1LG6	40404936	40405681	-	746	0	0	0	0	0	0
Psat1g028200	chr1LG6	40442583	40442837	-	255	0	0	0	0	0	0
Psat1g028240	chr1LG6	40445265	40446065	-	801	0	0	0	0	0	0
Psat1g028280	chr1LG6	40446367	40446646	-	280	0	0	0	0	0	0
Psat1g028320	chr1LG6	40463270	40465403	-	2134	0	0	0	0	0	0
Psat1g028360	chr1LG6	40534571	40535590	+	1020	0	0	0	0	0	0
Psat1g028400	chr1LG6	40593301	40594171	+	871	0	0	0	0	0	0
Psat1g028440	chr1LG6	40794748	40796003	+	1256	0	0	0	0	0	0
Psat1g028480	chr1LG6	40804548	40806850	+	2303	0	0	0	0	0	0
Psat1g028520	chr1LG6	40852690	40855773	+	3084	4	38	1	5	4	5
Psat1g028560	chr1LG6	40862765	40863390	-	626	0	0	0	0	0	0
Psat1g028640	chr1LG6	41186114	41197873	+	11760	5388	5167	7047	5201	5332	5446
Psat1g028680	chr1LG6	41370524	41370986	-	463	0	0	0	0	0	0
Psat1g028800	chr1LG6	41610962	41614098	-	3137	871	862	899	858	852	983
Psat1g028840	chr1LG6	41634672	41637192	+	2521	6	4	1	0	0	0
Psat1g028880	chr1LG6	41657259	41660817	+	3559	2885	2661	3134	2981	2856	3215
Psat1g028920	chr1LG6	41661265	41665906	-	4642	176	179	174	871	1099	1508
Psat1g028960	chr1LG6	41738747	41741074	+	2328	2683	2173	1467	471	533	637
Psat1g029000	chr1LG6	41787364	41792445	+	5082	936	912	1175	1314	1311	1426
Psat1g029040	chr1LG6	42083221	42083626	-	406	0	0	0	0	0	0
Psat1g029080	chr1LG6	42084108	42084658	-	551	0	0	0	0	0	0
Psat1g029120	chr1LG6	42093994	42096980	+	2987	5	4	7	1	4	4
Psat1g029160	chr1LG6	42293614	42294385	+	772	0	0	0	0	0	0
Psat1g029200	chr1LG6	42558261	42562910	-	4650	1492	1344	1473	2070	2018	2519
Psat1g029240	chr1LG6	42601263	42604839	-	3577	410	334	383	172	245	161
Psat1g029280	chr1LG6	42605710	42607026	+	1317	0	0	0	0	0	0
Psat1g029320	chr1LG6	43613494	43615856	+	2363	549	563	448	64	112	116
Psat1g029360	chr1LG6	43640104	43642578	-	2475	5809	6101	6291	6305	6526	6712
Psat1g029400	chr1LG6	43696643	43699617	+	2975	274	242	306	385	379	458
Psat1g029440	chr1LG6	43701542	43702577	+	1036	140	205	209	191	246	250
Psat1g029480	chr1LG6	43753821	43755454	+	1634	622	611	429	214	164	150
Psat1g029520	chr1LG6	43789388	43789587	-	200	0	0	0	0	0	0
Psat1g029560	chr1LG6	43807806	43811090	+	3285	1142	1117	1259	643	758	702
Psat1g029600	chr1LG6	43889392	43897496	-	8105	52	31	30	4	2	4
Psat1g029680	chr1LG6	44190724	44193873	-	3150	4112	4054	3584	1986	1871	1524
Psat1g029720	chr1LG6	44228459	44228797	+	339	1	6	3	4	3	2
Psat1g029760	chr1LG6	44265019	44266435	+	1417	0	0	0	0	0	0
Psat1g029800	chr1LG6	44345483	44346983	+	1501	0	0	0	0	0	0
Psat1g029880	chr1LG6	44567102	44568456	-	1355	69	66	102	131	136	139
Psat1g029920	chr1LG6	44628574	44629687	+	1114	0	0	3	0	0	0
Psat1g030000	chr1LG6	44725262	44734529	+	9268	2561	2263	2828	3001	2727	3151
Psat1g030040	chr1LG6	44769364	44774034	-	4671	975	940	1284	2181	2125	2705
Psat1g030080	chr1LG6	45000211	45000963	-	753	0	0	0	0	0	0
Psat1g030120	chr1LG6	45014062	45015150	-	1089	22	23	18	8	7	10
Psat1g030160	chr1LG6	45200509	45201685	+	1177	29	33	22	11	4	4
Psat1g030200	chr1LG6	45205279	45205740	+	462	0	0	0	0	0	0
Psat1g030240	chr1LG6	45513375	45517344	+	3970	1650	1624	1802	2274	2027	2288
Psat1g030280	chr1LG6	45517530	45519463	-	1934	3	9	2	2	3	4
Psat1g030320	chr1LG6	45524066	45524380	-	315	0	0	0	0	0	0
Psat1g030360	chr1LG6	45606346	45607570	-	1225	58	45	66	33	59	45
Psat1g030400	chr1LG6	45613654	45619990	-	6337	457	485	516	670	544	639
Psat1g030440	chr1LG6	45658234	45662657	-	4424	4655	3471	4306	4070	4114	4034
Psat1g030480	chr1LG6	45731517	45744915	+	13399	7271	6238	8792	8026	8263	9372
Psat1g030520	chr1LG6	45746307	45749621	-	3315	749	669	728	609	517	553
Psat1g030560	chr1LG6	45776496	45781700	-	5205	2405	2261	2413	2905	2739	3078
Psat1g030600	chr1LG6	45797979	45798516	-	538	154	115	147	117	144	99
Psat1g030680	chr1LG6	45855212	45856533	+	1322	94	141	82	69	52	105
Psat1g030720	chr1LG6	46162243	46167640	+	5398	5	0	1	0	0	0
Psat1g030760	chr1LG6	46175997	46176326	+	330	0	0	0	0	0	0
Psat1g030800	chr1LG6	46224715	46229704	+	4990	1531	1541	1809	2068	1931	1991
Psat1g030840	chr1LG6	46234614	46237436	-	2823	5032	5199	5395	5135	5286	5496
Psat1g030880	chr1LG6	46269964	46270608	+	645	0	0	0	0	0	0
Psat1g030920	chr1LG6	46281820	46300511	-	18692	7911	7256	9056	6900	7304	7133
Psat1g030960	chr1LG6	46311450	46312936	+	1487	0	0	0	0	0	0
Psat1g031000	chr1LG6	46375212	46375481	-	270	0	0	0	0	0	0
Psat1g031040	chr1LG6	46385309	46388386	+	3078	529	565	728	647	619	720
Psat1g031080	chr1LG6	46425889	46426713	+	825	444	378	468	323	257	306
Psat1g031120	chr1LG6	46464924	46469924	-	5001	256	260	320	514	455	452
Psat1g031160	chr1LG6	46536607	46537973	+	1367	2008	2083	2909	4189	3610	4208
Psat1g031200	chr1LG6	46543074	46543754	+	681	0	0	0	0	0	0
Psat1g031240	chr1LG6	46553051	46556551	-	3501	0	0	0	0	0	0
Psat1g031280	chr1LG6	46678355	46678854	+	500	0	0	0	0	0	0
Psat1g031320	chr1LG6	46719745	46722452	-	2708	0	1	0	1	0	1
Psat1g031360	chr1LG6	46736865	46738508	+	1644	397	350	676	120	199	135
Psat1g031400	chr1LG6	47022125	47028550	+	6426	2840	2578	2844	2321	2258	2376
Psat1g031440	chr1LG6	47051915	47056203	+	4289	1673	1433	1684	1224	1330	1464
Psat1g031480	chr1LG6	47056268	47058531	-	2264	831	758	714	458	517	510
Psat1g031520	chr1LG6	47068742	47072298	+	3557	564	463	442	475	445	504
Psat1g031560	chr1LG6	47072439	47075738	-	3300	120	120	143	46	61	30
Psat1g031600	chr1LG6	47195064	47195989	+	926	0	0	0	0	0	0
Psat1g031640	chr1LG6	47303151	47303999	+	849	0	0	0	0	0	0
Psat1g031680	chr1LG6	47430253	47432149	-	1897	108	13	11	21	29	24
Psat1g031720	chr1LG6	47445628	47449798	-	4171	1288	1259	1570	451	650	545
Psat1g031760	chr1LG6	47469634	47470481	+	848	2	2	4	2	4	11
Psat1g031800	chr1LG6	47472894	47477139	-	4246	2097	2008	1937	2198	2040	2415
Psat1g031840	chr1LG6	47473053	47473694	+	642	0	0	0	0	0	0
Psat1g031880	chr1LG6	47589164	47589574	+	411	0	0	1	0	0	0
Psat1g031960	chr1LG6	47633784	47636132	+	2349	510	346	392	80	111	88
Psat1g032000	chr1LG6	47740551	47742627	+	2077	14	14	8	11	7	3
Psat1g032040	chr1LG6	47749608	47750415	-	808	248	234	259	371	348	395
Psat1g032120	chr1LG6	47855610	47857911	+	2302	3	2	2	1	3	15
Psat1g032160	chr1LG6	48142201	48143236	+	1036	21	24	46	41	48	33
Psat1g032200	chr1LG6	48208095	48209582	-	1488	0	0	0	0	0	0
Psat1g032240	chr1LG6	48222067	48222720	-	654	0	0	0	0	0	0
Psat1g032280	chr1LG6	48256596	48257054	-	459	3	1	9	3	8	1
Psat1g032320	chr1LG6	48257124	48257795	-	672	0	0	0	1	0	3
Psat1g032360	chr1LG6	48258852	48259759	+	908	0	0	0	0	0	0
Psat1g032400	chr1LG6	48318623	48321634	+	3012	61	67	63	16	24	14
Psat1g032440	chr1LG6	48325682	48328976	+	3295	140	154	145	243	180	206
Psat1g032480	chr1LG6	48329263	48343810	-	14548	10281	9488	11600	6316	6926	5567
Psat1g032520	chr1LG6	48372257	48373034	+	778	0	0	0	0	0	0
Psat1g032560	chr1LG6	48453214	48455373	-	2160	0	0	0	0	0	0
Psat1g032600	chr1LG6	48508624	48509178	-	555	0	0	0	0	0	0
Psat1g032640	chr1LG6	48512395	48512940	-	546	0	0	0	0	0	0
Psat1g032680	chr1LG6	48540933	48544476	-	3544	5459	5717	8024	13443	13283	13918
Psat1g032720	chr1LG6	48593802	48596916	+	3115	0	0	0	0	0	0
Psat1g032760	chr1LG6	48614979	48615236	+	258	0	0	0	0	0	0
Psat1g032800	chr1LG6	48616561	48617581	+	1021	323	212	453	651	564	635
Psat1g032840	chr1LG6	48745396	48747012	-	1617	91	89	63	65	64	84
Psat1g032880	chr1LG6	48749581	48750211	+	631	0	0	0	0	0	0
Psat1g032920	chr1LG6	48753117	48755249	-	2133	77	78	72	141	163	165
Psat1g032960	chr1LG6	48757215	48759639	-	2425	412	438	448	453	437	495
Psat1g033000	chr1LG6	48916352	48921642	+	5291	6745	6295	6161	6754	6060	7270
Psat1g033040	chr1LG6	48989143	48995010	+	5868	2280	2237	2633	2718	2721	2674
Psat1g033080	chr1LG6	49012418	49016393	-	3976	141	163	201	128	183	164
Psat1g033120	chr1LG6	49016918	49017253	-	336	102	111	68	130	115	94
Psat1g033160	chr1LG6	49019420	49021474	-	2055	219	217	357	394	447	494
Psat1g033200	chr1LG6	49046994	49048656	-	1663	4566	4271	4387	2318	2397	2379
Psat1g033240	chr1LG6	49133508	49133870	+	363	0	0	0	0	0	0
Psat1g033280	chr1LG6	49134555	49141097	+	6543	286	272	437	459	494	533
Psat1g033320	chr1LG6	49163069	49165080	+	2012	0	0	0	0	0	0
Psat1g033360	chr1LG6	49250900	49252006	+	1107	83	93	112	105	93	126
Psat1g033400	chr1LG6	49261021	49264392	-	3372	95	123	76	152	113	173
Psat1g033440	chr1LG6	49264549	49265381	-	833	36	25	49	77	65	72
Psat1g033480	chr1LG6	49306584	49308493	+	1910	176	182	218	224	223	242
Psat1g033520	chr1LG6	49311455	49316570	-	5116	462	407	446	700	664	984
Psat1g033560	chr1LG6	49449007	49449681	-	675	0	1	3	1	0	1
Psat1g033600	chr1LG6	49481774	49488675	+	6902	2652	2375	2787	3895	3884	4251
Psat1g033640	chr1LG6	49502935	49504928	+	1994	668	620	621	837	790	983
Psat1g033680	chr1LG6	49568298	49568558	+	261	1	1	0	0	0	2
Psat1g033720	chr1LG6	49990920	49997854	+	6935	792	715	1085	1759	1560	1925
Psat1g033760	chr1LG6	50043717	50044210	-	494	1	2	2	2	7	0
Psat1g033800	chr1LG6	50122441	50134596	+	12156	4656	4455	5248	5708	5642	6012
Psat1g033840	chr1LG6	50135689	50138961	-	3273	978	742	810	490	511	450
Psat1g033880	chr1LG6	50148867	50150323	-	1457	295	195	198	53	60	51
Psat1g033920	chr1LG6	50389002	50389693	+	692	368	356	397	85	140	102
Psat1g033960	chr1LG6	50470027	50470777	-	751	0	0	0	0	0	0
Psat1g034080	chr1LG6	50571219	50571671	-	453	0	0	0	0	0	0
Psat1g034120	chr1LG6	50638962	50640869	+	1908	0	0	0	0	0	0
Psat1g034160	chr1LG6	50674028	50681190	-	7163	6335	6091	6953	6803	6804	6979
Psat1g034200	chr1LG6	50695178	50700508	-	5331	2062	2022	2126	2371	2212	2514
Psat1g034240	chr1LG6	50926352	50926675	+	324	0	0	1	0	1	0
Psat1g034360	chr1LG6	51003472	51004396	-	925	1	0	3	1	0	1
Psat1g034400	chr1LG6	51015666	51019321	-	3656	1862	1707	1965	1328	1434	1226
Psat1g034440	chr1LG6	51042512	51043959	-	1448	0	0	0	0	0	0
Psat1g034480	chr1LG6	51139234	51139534	+	301	0	0	0	0	0	1
Psat1g034560	chr1LG6	51204543	51211224	+	6682	0	1	2	1	0	0
Psat1g034600	chr1LG6	51262286	51262612	+	327	0	0	0	0	0	0
Psat1g034680	chr1LG6	51814428	51820299	+	5872	3880	3585	4121	3421	3370	3421
Psat1g034720	chr1LG6	51820625	51821516	-	892	0	0	0	0	0	0
Psat1g034760	chr1LG6	51850104	51851814	-	1711	1	0	1	0	0	0
Psat1g034800	chr1LG6	51934391	51935241	-	851	0	0	0	0	0	0
Psat1g034840	chr1LG6	51939419	51939646	-	228	0	0	0	0	0	0
Psat1g034880	chr1LG6	51952672	51953392	-	721	0	0	0	0	0	0
Psat1g034960	chr1LG6	52032352	52034682	+	2331	2341	2291	2738	6153	5395	5781
Psat1g035000	chr1LG6	52042905	52046179	+	3275	476	444	580	426	463	417
Psat1g035040	chr1LG6	52046909	52048803	-	1895	2449	2371	2575	1829	1773	1734
Psat1g035080	chr1LG6	52069261	52069948	-	688	1	4	6	1	1	4
Psat1g035120	chr1LG6	52073621	52076050	+	2430	349	291	345	408	358	414
Psat1g035160	chr1LG6	52075795	52078624	-	2830	72	84	87	16	31	27
Psat1g035200	chr1LG6	52099227	52101864	+	2638	18	11	13	0	0	0
Psat1g035240	chr1LG6	52139506	52146389	-	6884	2062	2041	2525	281	500	369
Psat1g035280	chr1LG6	52158532	52161888	-	3357	656	607	692	424	427	459
Psat1g035320	chr1LG6	52238251	52239465	-	1215	0	0	0	0	0	0
Psat1g035360	chr1LG6	52267761	52269516	-	1756	3	2	0	0	1	3
Psat1g035400	chr1LG6	52282999	52285295	-	2297	0	0	0	0	0	0
Psat1g035440	chr1LG6	52460096	52462608	+	2513	18	25	21	16	24	13
Psat1g035480	chr1LG6	52590640	52593088	+	2449	34	19	43	0	7	1
Psat1g035520	chr1LG6	52914595	52916289	+	1695	1107	1076	1014	851	926	986
Psat1g035560	chr1LG6	52916370	52917657	-	1288	13	13	11	16	20	24
Psat1g035600	chr1LG6	52969203	52970169	-	967	673	670	891	559	632	499
Psat1g035640	chr1LG6	52970203	52970596	-	394	262	340	740	366	488	266
Psat1g035680	chr1LG6	53115177	53116523	-	1347	489	556	629	356	356	299
Psat1g035760	chr1LG6	53292650	53292974	+	325	93	82	92	75	65	68
Psat1g035800	chr1LG6	53293186	53293797	+	612	162	165	216	125	138	120
Psat1g035840	chr1LG6	53390883	53391594	+	712	47	67	60	29	51	29
Psat1g035880	chr1LG6	53830758	53831294	+	537	0	0	0	17	14	40
Psat1g035920	chr1LG6	54382792	54388153	-	5362	0	0	0	0	0	0
Psat1g035960	chr1LG6	54531961	54533476	+	1516	145	100	156	59	99	101
Psat1g036000	chr1LG6	54537837	54546882	+	9046	2617	2294	2285	532	697	735
Psat1g036040	chr1LG6	54598092	54615207	-	17116	153	154	112	21	37	33
Psat1g036080	chr1LG6	54662819	54665557	+	2739	0	0	0	0	0	0
Psat1g036120	chr1LG6	55040605	55041060	-	456	0	0	0	0	0	0
Psat1g036160	chr1LG6	55066315	55067074	-	760	23	28	47	48	62	67
Psat1g036200	chr1LG6	55701112	55703437	+	2326	188	186	195	28	44	15
Psat1g036240	chr1LG6	55724162	55733840	-	9679	1597	1403	1719	2124	2163	2639
Psat1g036280	chr1LG6	56022560	56024924	+	2365	412	372	365	26	55	22
Psat1g036320	chr1LG6	56119080	56120907	+	1828	0	0	0	0	0	0
Psat1g036440	chr1LG6	56361549	56364936	+	3388	42	31	67	83	98	89
Psat1g036480	chr1LG6	56432950	56433904	+	955	2	1	0	0	2	0
Psat1g036520	chr1LG6	56449823	56450448	+	626	3	1	0	1	1	0
Psat1g036560	chr1LG6	56461666	56462213	-	548	0	0	1	0	0	1
Psat1g036600	chr1LG6	56846620	56850065	+	3446	28	30	30	13	16	14
Psat1g036640	chr1LG6	56897144	56898448	+	1305	0	0	0	0	0	0
Psat1g036680	chr1LG6	56905452	56908135	+	2684	93	87	85	15	14	7
Psat1g036800	chr1LG6	57104733	57108472	+	3740	521	397	513	202	218	198
Psat1g036840	chr1LG6	57152308	57155988	+	3681	754	647	875	842	850	846
Psat1g036880	chr1LG6	57160909	57162797	+	1889	3	0	4	1	8	6
Psat1g036920	chr1LG6	57219866	57222214	-	2349	30	36	21	2	3	0
Psat1g036960	chr1LG6	57223673	57231418	-	7746	1138	1073	1200	1046	976	1177
Psat1g037000	chr1LG6	57275598	57279128	+	3531	507	575	497	258	264	277
Psat1g037040	chr1LG6	57279303	57282099	-	2797	17874	18343	18568	21587	21851	21578
Psat1g037080	chr1LG6	57303942	57307388	-	3447	540	544	551	944	823	1102
Psat1g037120	chr1LG6	57414078	57416264	+	2187	0	0	0	0	0	0
Psat1g037160	chr1LG6	57419165	57419527	-	363	0	0	0	0	0	0
Psat1g037200	chr1LG6	57437365	57439465	+	2101	325	337	350	14	17	7
Psat1g037240	chr1LG6	57534843	57540726	+	5884	1424	1374	1440	950	1000	1018
Psat1g037280	chr1LG6	57558935	57563445	+	4511	3412	3141	3911	2890	2804	2856
Psat1g037320	chr1LG6	57563425	57565478	-	2054	953	789	551	169	169	81
Psat1g037360	chr1LG6	57694097	57695552	+	1456	0	0	0	0	0	0
Psat1g037400	chr1LG6	57708895	57711765	-	2871	0	0	0	0	0	0
Psat1g037440	chr1LG6	57781807	57787436	+	5630	375	349	580	444	473	455
Psat1g037480	chr1LG6	57795821	57799872	-	4052	12187	11914	12183	11047	11361	11344
Psat1g037520	chr1LG6	57864571	57867053	+	2483	6095	5053	6373	3238	3893	3709
Psat1g037560	chr1LG6	57901999	57907418	-	5420	0	1	0	0	1	0
Psat1g037600	chr1LG6	57924891	57925139	+	249	0	0	0	0	0	0
Psat1g037640	chr1LG6	57939893	57941086	+	1194	0	0	0	0	0	0
Psat1g037680	chr1LG6	57969807	57973739	+	3933	9708	9092	9391	7039	7237	6972
Psat1g037720	chr1LG6	57974473	57975132	-	660	6	1	3	1	0	0
Psat1g037760	chr1LG6	57988673	57994836	+	6164	1479	1334	1647	1968	1780	1868
Psat1g037800	chr1LG6	57995059	57996664	-	1606	1	4	8	3	2	1
Psat1g037840	chr1LG6	58015703	58022036	+	6334	1047	1066	1182	1643	1485	1746
Psat1g037880	chr1LG6	58036730	58037017	-	288	0	0	0	0	0	0
Psat1g037920	chr1LG6	58057106	58061854	-	4749	576	567	595	558	493	527
Psat1g037960	chr1LG6	58145555	58146467	+	913	1	3	5	0	2	1
Psat1g038000	chr1LG6	58166603	58168448	-	1846	498	492	501	736	705	851
Psat1g038040	chr1LG6	58281734	58282210	+	477	0	0	0	0	0	0
Psat1g038080	chr1LG6	58323059	58327374	-	4316	114	113	92	86	76	69
Psat1g038120	chr1LG6	58386163	58387353	+	1191	138	138	101	50	55	63
Psat1g038160	chr1LG6	58538912	58540332	+	1421	3016	3016	2333	5342	4913	6462
Psat1g038200	chr1LG6	58560046	58561029	-	984	2	1	0	0	0	0
Psat1g038240	chr1LG6	58709852	58710313	+	462	0	0	0	0	0	0
Psat1g038280	chr1LG6	58771335	58773827	+	2493	11982	11132	14380	7268	8373	7329
Psat1g038360	chr1LG6	58849217	58849754	+	538	0	0	0	0	0	0
Psat1g038400	chr1LG6	58915435	58915704	+	270	0	0	0	0	0	0
Psat1g038440	chr1LG6	59023663	59024363	-	701	0	0	0	0	0	0
Psat1g038480	chr1LG6	59128854	59129060	+	207	0	0	0	0	0	0
Psat1g038520	chr1LG6	59156965	59158455	+	1491	179	151	288	315	266	356
Psat1g038560	chr1LG6	59169731	59173077	+	3347	183	228	226	291	220	287
Psat1g038600	chr1LG6	59519690	59520729	-	1040	1539	1562	1976	19762	18108	22665
Psat1g038640	chr1LG6	59554769	59556053	-	1285	9416	8132	11304	85160	74385	100189
Psat1g038680	chr1LG6	59565455	59565982	+	528	0	0	0	0	0	0
Psat1g038720	chr1LG6	59568850	59570454	-	1605	2712	2516	2304	30318	22686	32891
Psat1g038760	chr1LG6	59642007	59643420	-	1414	2759	2555	2574	58540	40220	62959
Psat1g038840	chr1LG6	59961195	59963225	+	2031	3	7	8	11	10	10
Psat1g038880	chr1LG6	59997647	59997850	-	204	0	0	0	0	0	0
Psat1g038920	chr1LG6	60016108	60019742	-	3635	0	0	0	0	0	0
Psat1g038960	chr1LG6	60069620	60073320	+	3701	5468	4956	4768	2251	2616	2500
Psat1g039000	chr1LG6	60082516	60085610	+	3095	619	544	620	711	690	805
Psat1g039040	chr1LG6	60096082	60102987	-	6906	14619	14503	16697	15662	16227	16135
Psat1g039080	chr1LG6	60267860	60270866	+	3007	5466	5119	4953	3156	3414	3162
Psat1g039120	chr1LG6	60311629	60312305	+	677	0	0	0	1	0	0
Psat1g039160	chr1LG6	60337511	60338264	-	754	6	7	7	16	8	11
Psat1g039200	chr1LG6	60360146	60362620	+	2475	24953	25498	25564	30865	30051	33975
Psat1g039280	chr1LG6	60462771	60465186	-	2416	4225	4160	5340	4404	4028	3943
Psat1g039320	chr1LG6	60561471	60563794	-	2324	769	656	722	118	198	121
Psat1g039360	chr1LG6	60634061	60638343	+	4283	2711	2869	3397	2917	3671	3671
Psat1g039400	chr1LG6	60675605	60675847	+	243	0	0	0	0	0	0
Psat1g039440	chr1LG6	60955821	60962070	+	6250	1	0	0	0	0	0
Psat1g039480	chr1LG6	61035711	61039402	+	3692	1863	1729	1828	2623	2222	2893
Psat1g039520	chr1LG6	61107494	61110420	-	2927	40	35	39	10	11	14
Psat1g039560	chr1LG6	61138478	61142809	-	4332	1047	1104	983	979	728	966
Psat1g039600	chr1LG6	61177723	61183117	-	5395	1815	1672	2126	2997	2818	3245
Psat1g039640	chr1LG6	61205556	61208224	-	2669	0	0	0	0	0	0
Psat1g039680	chr1LG6	61252499	61256710	-	4212	2322	2083	2248	1775	1767	1750
Psat1g039720	chr1LG6	61267353	61269100	-	1748	0	0	0	0	0	0
Psat1g039760	chr1LG6	61279750	61280529	-	780	0	0	0	0	0	0
Psat1g039800	chr1LG6	61282202	61283756	-	1555	529	575	732	537	723	593
Psat1g039840	chr1LG6	61328455	61338362	+	9908	796	737	906	852	822	768
Psat1g039920	chr1LG6	61422304	61423511	+	1208	0	0	0	0	0	1
Psat1g040000	chr1LG6	61646489	61649216	+	2728	37	20	11	6	8	5
Psat1g040040	chr1LG6	61713796	61718715	-	4920	1313	1334	1318	1270	1245	1398
Psat1g040080	chr1LG6	61749538	61750012	-	475	0	0	0	0	0	0
Psat1g040120	chr1LG6	61794670	61796764	+	2095	0	0	0	0	0	0
Psat1g040160	chr1LG6	61887810	61897193	-	9384	0	0	0	0	0	0
Psat1g040200	chr1LG6	61897687	61899725	+	2039	0	0	0	0	0	0
Psat1g040240	chr1LG6	61934838	61936936	+	2099	0	0	0	0	0	0
Psat1g040280	chr1LG6	62572406	62574638	-	2233	3125	2935	3701	1322	1390	1380
Psat1g040320	chr1LG6	62743099	62749976	-	6878	10365	10218	12055	6369	6052	5913
Psat1g040360	chr1LG6	62776628	62779206	+	2579	0	0	1	1	0	35
Psat1g040440	chr1LG6	62872159	62880577	+	8419	162	116	89	69	94	54
Psat1g040480	chr1LG6	63170326	63175077	+	4752	0	0	0	1	0	0
Psat1g040560	chr1LG6	63323350	63324423	-	1074	6102	5571	3402	3908	3486	6508
Psat1g040600	chr1LG6	63371609	63380130	+	8522	506	386	599	433	525	373
Psat1g040640	chr1LG6	63380833	63382276	+	1444	0	0	0	0	0	1
Psat1g040680	chr1LG6	63456297	63457532	+	1236	255	293	265	351	312	319
Psat1g040720	chr1LG6	63466239	63466460	-	222	0	0	0	0	0	0
Psat1g040760	chr1LG6	63492477	63494840	+	2364	1416	1429	1501	2256	2039	2634
Psat1g040840	chr1LG6	63671691	63674427	+	2737	22	17	24	47	35	43
Psat1g040960	chr1LG6	63820801	63822170	-	1370	1612	1765	1386	402	590	393
Psat1g041000	chr1LG6	63842198	63844583	+	2386	0	0	0	1	0	1
Psat1g041040	chr1LG6	63859419	63859658	+	240	0	0	0	0	0	0
Psat1g041120	chr1LG6	63895024	63896029	+	1006	94	74	73	18	24	10
Psat1g041160	chr1LG6	63895910	63899696	-	3787	3128	2858	2811	1979	2141	2267
Psat1g041200	chr1LG6	63902616	63903813	+	1198	0	0	0	0	0	0
Psat1g041240	chr1LG6	63946516	63947721	-	1206	158	166	201	91	70	96
Psat1g041280	chr1LG6	63948388	63948654	-	267	0	0	0	0	0	0
Psat1g041320	chr1LG6	63961980	63964267	-	2288	292	335	329	324	294	366
Psat1g041360	chr1LG6	64064855	64065154	-	300	0	0	0	0	0	0
Psat1g041400	chr1LG6	64065507	64065797	-	291	0	0	0	0	0	0
Psat1g041440	chr1LG6	64072205	64072417	+	213	0	0	0	0	0	0
Psat1g041480	chr1LG6	64145203	64147259	+	2057	1104	926	1079	1248	1154	1472
Psat1g041560	chr1LG6	64152224	64154654	-	2431	1723	1578	2099	2209	2417	2436
Psat1g041600	chr1LG6	64191941	64192689	-	749	0	0	0	0	0	1
Psat1g041680	chr1LG6	64436864	64438549	-	1686	236	191	172	32	28	25
Psat1g041720	chr1LG6	64495757	64496032	-	276	0	0	0	0	0	0
Psat1g041760	chr1LG6	64514283	64515734	-	1452	25	14	16	1	4	1
Psat1g041800	chr1LG6	64552888	64553274	-	387	0	0	1	1	2	1
Psat1g041840	chr1LG6	64563847	64564191	-	345	0	0	0	0	0	0
Psat1g041880	chr1LG6	64777334	64778240	+	907	15	23	24	12	10	9
Psat1g041920	chr1LG6	64915630	64915956	-	327	0	0	0	0	0	0
Psat1g041960	chr1LG6	64923329	64935337	-	12009	1136	951	1278	566	606	462
Psat1g042000	chr1LG6	65121831	65122894	+	1064	0	0	0	0	0	0
Psat1g042040	chr1LG6	65356098	65357231	-	1134	0	0	0	0	0	0
Psat1g042080	chr1LG6	65488527	65490054	-	1528	132	123	134	89	120	97
Psat1g042120	chr1LG6	65617434	65621228	+	3795	24	20	36	10	14	8
Psat1g042160	chr1LG6	66058145	66058892	+	748	0	0	0	0	0	0
Psat1g042240	chr1LG6	66419783	66427706	-	7924	3331	3222	3538	2468	2649	2537
Psat1g042280	chr1LG6	66543803	66544379	+	577	0	0	0	0	0	0
Psat1g042320	chr1LG6	66556304	66558171	-	1868	55	50	60	63	77	65
Psat1g042360	chr1LG6	66659557	66661799	+	2243	0	0	0	0	0	0
Psat1g042400	chr1LG6	66677824	66680994	-	3171	1422	1393	1385	2272	1989	2785
Psat1g042440	chr1LG6	66749603	66754889	-	5287	3843	3647	4310	3713	3349	3495
Psat1g042480	chr1LG6	66756513	66756857	+	345	0	0	0	0	0	0
Psat1g042520	chr1LG6	66786945	66787220	-	276	0	0	0	0	0	0
Psat1g042560	chr1LG6	66899149	66902133	-	2985	748	696	725	58	100	77
Psat1g042600	chr1LG6	67007826	67009328	+	1503	0	0	0	0	0	0
Psat1g042640	chr1LG6	67036698	67037550	+	853	0	0	0	0	0	0
Psat1g042680	chr1LG6	67107320	67108356	+	1037	0	0	0	0	0	0
Psat1g042720	chr1LG6	67175923	67178360	-	2438	3	12	16	3	2	7
Psat1g042760	chr1LG6	67214319	67215133	+	815	2	8	1	7	3	4
Psat1g042800	chr1LG6	67240109	67240441	-	333	0	0	0	0	0	0
Psat1g042840	chr1LG6	67289399	67291962	-	2564	115	77	56	7	23	7
Psat1g042880	chr1LG6	67381472	67381888	+	417	0	0	0	0	0	0
Psat1g042920	chr1LG6	67518984	67522836	-	3853	1482	1245	1732	1565	1475	1609
Psat1g042960	chr1LG6	67535940	67540249	-	4310	3195	3133	3223	3253	3454	3681
Psat1g043000	chr1LG6	67721777	67723037	-	1261	42	68	64	54	46	67
Psat1g043040	chr1LG6	67754299	67767132	-	12834	3	5	7	1	2	0
Psat1g043080	chr1LG6	67767401	67768972	-	1572	27	25	43	27	41	31
Psat1g043120	chr1LG6	67870300	67872090	-	1791	2636	2545	3572	1476	1635	1510
Psat1g043160	chr1LG6	67899324	67899551	-	228	0	0	0	0	0	0
Psat1g043200	chr1LG6	67959186	67959634	-	449	0	0	0	0	0	0
Psat1g043240	chr1LG6	68020411	68021130	+	720	0	0	0	0	0	0
Psat1g043280	chr1LG6	68096447	68100967	+	4521	3761	3400	3883	4445	4135	4582
Psat1g043320	chr1LG6	68241212	68243143	+	1932	2592	1982	2662	1430	1769	1616
Psat1g043360	chr1LG6	68261699	68262916	+	1218	10	16	15	4	0	2
Psat1g043400	chr1LG6	68294547	68300749	-	6203	2762	2370	3126	3999	3742	4326
Psat1g043440	chr1LG6	68352154	68357289	+	5136	545	539	617	706	655	751
Psat1g043480	chr1LG6	68368059	68374757	+	6699	589	546	597	434	465	481
Psat1g043520	chr1LG6	68474686	68480356	-	5671	11763	10820	13053	12138	12057	12743
Psat1g043560	chr1LG6	68495746	68497138	+	1393	1135	1090	1318	594	479	577
Psat1g043600	chr1LG6	68497548	68500438	-	2891	5	4	5	1	0	6
Psat1g043640	chr1LG6	68579063	68583535	+	4473	1955	1824	2081	1810	1780	1822
Psat1g043760	chr1LG6	68723165	68723710	-	546	0	0	0	0	0	0
Psat1g043800	chr1LG6	68749612	68749911	-	300	0	0	0	0	0	0
Psat1g043840	chr1LG6	68750333	68751151	-	819	0	0	0	0	0	0
Psat1g043920	chr1LG6	68765604	68765782	+	179	0	0	0	0	0	0
Psat1g043960	chr1LG6	68765922	68768958	+	3037	0	0	0	0	0	0
Psat1g044000	chr1LG6	68771355	68773890	+	2536	966	915	1020	953	832	1010
Psat1g044040	chr1LG6	68807550	68810260	-	2711	825	731	796	436	585	472
Psat1g044080	chr1LG6	68862614	68864919	-	2306	44562	42158	40167	24454	26578	23780
Psat1g044120	chr1LG6	68980293	68981045	-	753	763	723	877	435	527	341
Psat1g044160	chr1LG6	69267321	69271142	+	3822	464	492	548	890	716	919
Psat1g044200	chr1LG6	69271423	69290494	-	19072	3588	3308	3688	2092	2466	2040
Psat1g044240	chr1LG6	69326817	69331093	+	4277	5834	5800	6247	7403	7086	7797
Psat1g044280	chr1LG6	69585157	69588501	+	3345	0	0	0	0	0	0
Psat1g044320	chr1LG6	69687781	69688242	+	462	0	0	0	0	0	0
Psat1g044360	chr1LG6	69696941	69700483	+	3543	365	391	356	431	369	556
Psat1g044480	chr1LG6	70096994	70102308	+	5315	779	824	842	658	683	747
Psat1g044520	chr1LG6	70145855	70162130	-	16276	5400	4680	5841	6638	6607	7055
Psat1g044560	chr1LG6	70564260	70564766	+	507	0	0	0	0	0	0
Psat1g044600	chr1LG6	70577897	70584390	+	6494	7973	7518	9194	6661	5858	6312
Psat1g044640	chr1LG6	70583217	70586285	-	3069	613	632	643	593	522	576
Psat1g044680	chr1LG6	70629838	70630056	+	219	0	0	0	0	0	0
Psat1g044720	chr1LG6	70647905	70648615	+	711	0	0	0	0	0	0
Psat1g044760	chr1LG6	70655350	70655568	+	219	0	0	0	0	0	0
Psat1g044800	chr1LG6	70660777	70662183	+	1407	155	122	151	13	21	18
Psat1g044840	chr1LG6	70670538	70673395	-	2858	0	0	0	0	0	0
Psat1g044880	chr1LG6	70679521	70680957	+	1437	247	204	210	26	39	30
Psat1g044920	chr1LG6	70810416	70812974	-	2559	1744	1567	2294	427	751	443
Psat1g044960	chr1LG6	71083548	71084180	+	633	0	0	0	0	0	0
Psat1g045000	chr1LG6	71084730	71086000	-	1271	1	0	0	0	1	0
Psat1g045040	chr1LG6	71097895	71098527	+	633	0	0	0	0	0	0
Psat1g045080	chr1LG6	71099200	71100385	-	1186	0	0	0	0	0	1
Psat1g045120	chr1LG6	71220310	71222173	-	1864	0	0	0	0	0	0
Psat1g045160	chr1LG6	71255914	71257550	-	1637	3890	3595	2949	902	1121	659
Psat1g045200	chr1LG6	71563012	71564499	+	1488	0	0	0	0	0	0
Psat1g045240	chr1LG6	71610804	71616371	+	5568	9762	9162	10213	7819	8095	8260
Psat1g045280	chr1LG6	71617033	71617914	-	882	1	0	0	1	0	0
Psat1g045320	chr1LG6	71626507	71630366	-	3860	257	269	229	169	173	187
Psat1g045360	chr1LG6	71749420	71753081	+	3662	6178	5813	6740	7228	6687	7203
Psat1g045400	chr1LG6	71762176	71763766	+	1591	170	192	119	24	44	68
Psat1g045440	chr1LG6	71795169	71801879	-	6711	3682	3363	4399	3930	3707	4142
Psat1g045480	chr1LG6	71932531	71934412	+	1882	212	457	379	677	701	714
Psat1g045520	chr1LG6	71987882	71988525	-	644	0	0	0	0	0	0
Psat1g045640	chr1LG6	72075726	72078207	+	2482	1	0	0	0	0	0
Psat1g045680	chr1LG6	72089994	72092021	+	2028	0	0	0	0	0	0
Psat1g045720	chr1LG6	72141352	72142846	-	1495	1	0	7	0	1	0
Psat1g045800	chr1LG6	72171585	72173369	+	1785	532	645	738	436	431	217
Psat1g045880	chr1LG6	72184789	72185357	+	569	0	0	0	0	0	0
Psat1g045920	chr1LG6	72214291	72214904	+	614	0	0	0	1	0	1
Psat1g045960	chr1LG6	72396448	72396705	+	258	0	0	0	0	0	0
Psat1g046000	chr1LG6	72586526	72588929	+	2404	0	0	0	0	0	0
Psat1g046040	chr1LG6	72663954	72664343	-	390	0	0	0	0	0	0
Psat1g046080	chr1LG6	72667124	72670917	+	3794	0	0	0	0	0	0
Psat1g046120	chr1LG6	72672625	72674445	-	1821	0	0	0	0	0	0
Psat1g046160	chr1LG6	72710502	72710948	-	447	0	0	0	0	0	0
Psat1g046200	chr1LG6	72748966	72749600	-	635	0	0	0	0	0	0
Psat1g046240	chr1LG6	72773528	72774970	+	1443	238	200	208	57	94	61
Psat1g046320	chr1LG6	72871052	72871351	+	300	0	0	0	0	0	0
Psat1g046400	chr1LG6	73053885	73054835	+	951	100	77	104	168	179	208
Psat1g046440	chr1LG6	73055298	73057072	-	1775	0	0	0	0	0	0
Psat1g046480	chr1LG6	73090134	73092207	+	2074	2058	2293	2144	1199	1253	1103
Psat1g046520	chr1LG6	73126934	73128152	+	1219	56	40	64	10	7	6
Psat1g046640	chr1LG6	73799832	73811833	-	12002	5670	5383	6606	7138	6797	7427
Psat1g046680	chr1LG6	73932960	73934952	-	1993	0	1	1	0	1	1
Psat1g046720	chr1LG6	73939814	73942823	-	3010	876	848	1049	770	803	722
Psat1g046760	chr1LG6	74003329	74006771	+	3443	3666	3743	4141	6962	6372	7438
Psat1g046800	chr1LG6	74006749	74009440	-	2692	6	7	8	8	15	25
Psat1g046840	chr1LG6	74188353	74189129	-	777	0	0	0	0	0	0
Psat1g046880	chr1LG6	74189755	74199689	+	9935	543	508	690	558	582	519
Psat1g046920	chr1LG6	74221246	74224103	-	2858	13455	12053	11679	3235	4026	3250
Psat1g046960	chr1LG6	74305465	74308994	-	3530	3577	3152	2958	4724	4096	5531
Psat1g047000	chr1LG6	74369294	74375112	-	5819	3904	3225	5155	1901	2446	1928
Psat1g047040	chr1LG6	74412166	74418766	-	6601	2867	2641	3065	6894	6253	8426
Psat1g047080	chr1LG6	74523081	74527062	-	3982	0	0	0	0	0	0
Psat1g047120	chr1LG6	74582196	74582927	+	732	0	0	1	1	3	0
Psat1g047160	chr1LG6	74584945	74587753	-	2809	503	503	466	157	175	159
Psat1g047200	chr1LG6	74619346	74620325	-	980	33	41	32	34	30	43
Psat1g047240	chr1LG6	74640567	74641107	-	541	2	2	0	0	1	2
Psat1g047280	chr1LG6	74647284	74647714	-	431	0	0	0	1	0	0
Psat1g047320	chr1LG6	74709324	74711758	+	2435	1236	1263	1220	1016	1047	1061
Psat1g047360	chr1LG6	74712307	74715608	-	3302	111	30	42	47	47	109
Psat1g047400	chr1LG6	74725221	74727175	-	1955	407	308	338	591	540	683
Psat1g047440	chr1LG6	74795687	74802136	-	6450	0	0	0	0	0	0
Psat1g047480	chr1LG6	74815121	74818633	-	3513	0	0	0	0	0	0
Psat1g047560	chr1LG6	74852094	74855642	+	3549	972	880	1084	592	666	559
Psat1g047600	chr1LG6	74872994	74873419	-	426	0	0	0	0	0	0
Psat1g047640	chr1LG6	74904081	74909142	+	5062	398	368	339	248	221	337
Psat1g047680	chr1LG6	74957069	74958709	+	1641	0	0	0	0	0	0
Psat1g047720	chr1LG6	74963479	74965049	+	1571	3	7	8	5	25	14
Psat1g047760	chr1LG6	74967951	74969762	+	1812	778	702	739	757	772	799
Psat1g047800	chr1LG6	74971474	74973618	-	2145	3	1	2	3	8	4
Psat1g047840	chr1LG6	74987676	74989520	-	1845	0	0	0	0	0	0
Psat1g047880	chr1LG6	75104775	75107774	-	3000	76	77	111	53	68	48
Psat1g047920	chr1LG6	75114947	75118776	+	3830	1470	1393	1727	1756	1716	1871
Psat1g048000	chr1LG6	75125366	75129929	+	4564	253	276	236	11	23	17
Psat1g048040	chr1LG6	75131002	75140099	-	9098	1897	1622	2097	2718	2529	2853
Psat1g048080	chr1LG6	75166064	75166934	-	871	0	0	0	0	0	0
Psat1g048120	chr1LG6	75171916	75174083	-	2168	15	26	23	24	20	13
Psat1g048160	chr1LG6	75180220	75180450	-	231	5421	5467	6162	4508	4651	4233
Psat1g048200	chr1LG6	75300559	75302168	-	1610	144	127	132	65	81	72
Psat1g048240	chr1LG6	75325193	75325411	+	219	0	0	0	0	0	0
Psat1g048280	chr1LG6	75485064	75485670	+	607	43	45	40	82	54	76
Psat1g048320	chr1LG6	75516103	75516843	-	741	0	0	0	0	0	0
Psat1g048360	chr1LG6	75574897	75582444	+	7548	2056	1795	1979	1959	1893	2094
Psat1g048400	chr1LG6	75579218	75582303	-	3086	0	0	0	0	0	0
Psat1g048440	chr1LG6	75610187	75610899	+	713	24	18	21	18	10	13
Psat1g048480	chr1LG6	75676299	75679290	+	2992	1107	895	940	877	742	918
Psat1g048520	chr1LG6	75680096	75683132	+	3037	0	0	0	0	0	1
Psat1g048560	chr1LG6	75714112	75714452	-	341	0	0	3	0	2	3
Psat1g048600	chr1LG6	75770383	75774568	+	4186	1989	1872	2317	1255	1605	1221
Psat1g048640	chr1LG6	75886820	75890929	+	4110	1360	1239	1432	1290	1530	1442
Psat1g048680	chr1LG6	75889182	75890489	-	1308	0	0	0	0	0	0
Psat1g048720	chr1LG6	75926595	75926849	-	255	0	0	0	0	0	0
Psat1g048760	chr1LG6	76192505	76196091	+	3587	2069	1797	2102	788	1060	754
Psat1g048800	chr1LG6	76418753	76420679	+	1927	0	0	1	1	0	0
Psat1g048840	chr1LG6	76427236	76434006	-	6771	1510	1368	1000	569	525	670
Psat1g048880	chr1LG6	76464237	76467795	+	3559	468	502	508	592	622	679
Psat1g048920	chr1LG6	76468851	76469668	+	818	2827	3204	2732	2472	2279	2408
Psat1g048960	chr1LG6	76538382	76548908	-	10527	7560	7138	7560	6370	6354	6544
Psat1g049000	chr1LG6	76539238	76539916	-	679	0	0	0	0	0	0
Psat1g049040	chr1LG6	76570089	76572481	-	2393	22058	23066	21762	22850	22526	23911
Psat1g049080	chr1LG6	76648673	76659259	-	10587	7704	7458	6184	1055	1553	992
Psat1g049120	chr1LG6	76664159	76665374	-	1216	0	0	0	0	0	0
Psat1g049160	chr1LG6	76668293	76670232	-	1940	0	0	3	2	2	0
Psat1g049200	chr1LG6	76672139	76677942	-	5804	6602	5630	6218	5046	5098	5645
Psat1g049240	chr1LG6	76679366	76679578	+	213	0	2	0	2	0	0
Psat1g049280	chr1LG6	76697371	76700010	-	2640	444	448	426	284	296	275
Psat1g049360	chr1LG6	76707621	76709218	+	1598	118	102	135	121	134	126
Psat1g049440	chr1LG6	76980529	76983622	+	3094	984	971	1005	890	854	915
Psat1g049480	chr1LG6	77121491	77121925	-	435	0	0	0	0	0	0
Psat1g049520	chr1LG6	77339125	77341680	+	2556	3013	2212	2728	3085	3226	3210
Psat1g049560	chr1LG6	77346679	77347059	+	381	0	0	0	0	0	0
Psat1g049600	chr1LG6	77417866	77420056	-	2191	578	571	640	603	563	626
Psat1g049640	chr1LG6	77485383	77487856	+	2474	633	588	694	582	614	639
Psat1g049680	chr1LG6	77493251	77494600	+	1350	240	219	226	249	209	229
Psat1g049720	chr1LG6	77494954	77496860	-	1907	848	721	823	751	687	816
Psat1g049760	chr1LG6	77541288	77544545	+	3258	3314	3227	3380	4322	4328	4627
Psat1g049800	chr1LG6	77547701	77550380	-	2680	3565	3391	3676	4977	4304	5965
Psat1g049840	chr1LG6	77732588	77739208	-	6621	0	0	0	0	0	0
Psat1g049880	chr1LG6	78405015	78405358	-	344	0	0	0	0	0	0
Psat1g049920	chr1LG6	78499868	78506148	-	6281	1825	1557	2249	444	734	484
Psat1g049960	chr1LG6	78537408	78537793	-	386	0	0	0	0	0	0
Psat1g050000	chr1LG6	78538590	78544571	+	5982	677	559	924	336	374	314
Psat1g050040	chr1LG6	78592173	78595370	-	3198	6236	5430	5653	4706	4549	5658
Psat1g050080	chr1LG6	78733878	78735627	-	1750	0	2	0	0	6	0
Psat1g050120	chr1LG6	78828415	78830083	-	1669	107	223	481	143	163	98
Psat1g050160	chr1LG6	78851183	78856234	+	5052	509	476	808	244	375	298
Psat1g050200	chr1LG6	78910586	78911830	+	1245	21752	21459	28404	47046	39564	45180
Psat1g050240	chr1LG6	78912411	78914631	-	2221	432	409	287	165	151	156
Psat1g050280	chr1LG6	78948773	78950812	+	2040	5866	5716	7456	5014	5200	5125
Psat1g050320	chr1LG6	79040423	79041028	-	606	0	0	0	0	3	0
Psat1g050360	chr1LG6	79041727	79043821	-	2095	931	933	926	760	687	741
Psat1g050400	chr1LG6	79103178	79103951	+	774	0	0	0	0	0	0
Psat1g050440	chr1LG6	79122536	79123765	+	1230	0	0	0	0	0	0
Psat1g050480	chr1LG6	79217972	79219121	-	1150	0	0	0	0	0	0
Psat1g050520	chr1LG6	79223372	79232933	+	9562	9	8	11	4	17	9
Psat1g050560	chr1LG6	79304629	79305307	-	679	0	1	0	1	2	2
Psat1g050600	chr1LG6	79568672	79569291	+	620	0	4	3	7	11	11
Psat1g050640	chr1LG6	79583067	79584617	-	1551	0	0	0	0	0	0
Psat1g050680	chr1LG6	79683387	79683764	+	378	0	0	0	0	0	0
Psat1g050720	chr1LG6	79716770	79724584	+	7815	1028	1128	1226	509	573	522
Psat1g050760	chr1LG6	79735091	79736171	+	1081	271	382	556	326	336	267
Psat1g050800	chr1LG6	79737864	79749537	-	11674	1065	1075	1252	921	902	897
Psat1g050840	chr1LG6	79926521	79928743	-	2223	2124	1948	2438	3050	2895	3226
Psat1g050880	chr1LG6	79936254	79940943	+	4690	1055	1053	1067	1512	1433	1757
Psat1g050920	chr1LG6	79940369	79941368	-	1000	740	719	821	317	329	299
Psat1g050960	chr1LG6	80116804	80120171	-	3368	111	131	198	54	115	46
Psat1g051000	chr1LG6	80273772	80277550	-	3779	3	12	9	8	9	6
Psat1g051040	chr1LG6	80279874	80280077	-	204	0	0	0	0	0	0
Psat1g051080	chr1LG6	80748252	80748970	-	719	0	1	0	0	0	0
Psat1g051120	chr1LG6	80943484	80947278	-	3795	6276	6224	5962	4634	4493	4732
Psat1g051160	chr1LG6	80953399	80957572	+	4174	0	0	0	0	0	0
Psat1g051200	chr1LG6	80953532	80960968	-	7437	3	1	2	8	3	21
Psat1g051240	chr1LG6	80986434	80989472	-	3039	1	0	1	6	11	16
Psat1g051320	chr1LG6	80993359	81003124	+	9766	2952	2683	3289	5925	5224	7175
Psat1g051360	chr1LG6	81009878	81014064	-	4187	5	6	7	1	3	2
Psat1g051400	chr1LG6	81035063	81035326	-	264	1	1	2	0	2	3
Psat1g051440	chr1LG6	81060272	81060727	-	456	0	0	0	0	0	0
Psat1g051480	chr1LG6	81125629	81136613	+	10985	14379	13167	16313	11185	13439	10468
Psat1g051520	chr1LG6	81137377	81137616	+	240	0	0	0	0	0	0
Psat1g051560	chr1LG6	81146624	81150971	-	4348	1208	1253	1309	1697	1585	1956
Psat1g051600	chr1LG6	81174488	81178300	+	3813	280	276	287	142	149	155
Psat1g051640	chr1LG6	81178871	81180567	-	1697	1	4	5	1	1	1
Psat1g051680	chr1LG6	81193865	81196084	-	2220	0	0	0	0	0	0
Psat1g051720	chr1LG6	81228916	81231216	+	2301	64	47	37	84	109	116
Psat1g051760	chr1LG6	81231811	81232334	-	524	16	20	16	43	25	41
Psat1g051800	chr1LG6	81239324	81245615	+	6292	448	464	684	829	758	915
Psat1g051840	chr1LG6	81244810	81250576	-	5767	235	260	278	336	290	393
Psat1g051880	chr1LG6	81290418	81292035	-	1618	0	0	0	0	0	0
Psat1g051920	chr1LG6	81337386	81351544	-	14159	952	892	1031	797	664	817
Psat1g051960	chr1LG6	81352511	81353549	+	1039	0	0	0	0	0	3
Psat1g052000	chr1LG6	81357037	81360475	-	3439	4648	4684	4959	4347	4663	4564
Psat1g052040	chr1LG6	81370355	81400631	-	30277	5962	5621	6650	7418	7906	7317
Psat1g052080	chr1LG6	81477301	81488623	+	11323	2782	2516	2798	2321	2253	2778
Psat1g052120	chr1LG6	81488746	81489851	-	1106	1117	996	784	314	380	245
Psat1g052160	chr1LG6	81523792	81532797	-	9006	2865	2563	2818	3856	3624	4220
Psat1g052200	chr1LG6	81576432	81577728	-	1297	3498	3318	3265	1843	1622	1779
Psat1g052240	chr1LG6	81580953	81590488	+	9536	788	739	774	699	698	683
Psat1g052280	chr1LG6	81593332	81594362	+	1031	456	425	413	14	35	16
Psat1g052320	chr1LG6	81655174	81657444	-	2271	52	43	52	5	3	5
Psat1g052360	chr1LG6	81688271	81690707	-	2437	3945	4059	4019	4314	4192	4641
Psat1g052400	chr1LG6	81747680	81748268	+	589	0	0	0	0	0	0
Psat1g052440	chr1LG6	81763907	81764666	+	760	28	25	72	5	12	3
Psat1g052480	chr1LG6	81780781	81788447	+	7667	11032	9949	12525	9805	10010	9811
Psat1g052520	chr1LG6	81827728	81828472	-	745	40	59	47	93	78	153
Psat1g052560	chr1LG6	81833350	81841193	+	7844	315	287	441	423	459	460
Psat1g052640	chr1LG6	82115818	82116160	-	343	2249	2301	2319	2018	2155	1991
Psat1g052680	chr1LG6	82116939	82118937	-	1999	4080	3785	6270	4919	5888	5909
Psat1g052760	chr1LG6	82138293	82140359	-	2067	2886	2603	3128	1923	1562	1515
Psat1g052800	chr1LG6	82234993	82239166	-	4174	14405	13591	12248	7227	8179	7502
Psat1g052840	chr1LG6	82275284	82280797	+	5514	5853	5833	6068	7141	7477	7406
Psat1g052880	chr1LG6	82334093	82334778	+	686	0	0	0	0	0	0
Psat1g052920	chr1LG6	82338262	82339160	-	899	0	0	1	0	1	1
Psat1g052960	chr1LG6	82339683	82343490	-	3808	6015	5937	7906	4951	5136	4610
Psat1g053000	chr1LG6	82366392	82368053	-	1662	0	0	0	0	0	0
Psat1g053040	chr1LG6	82460284	82460972	+	689	130	148	192	259	261	263
Psat1g053080	chr1LG6	82484569	82496187	+	11619	2971	2670	3564	3808	3909	4187
Psat1g053120	chr1LG6	82511738	82514237	-	2500	1	0	0	0	0	0
Psat1g053160	chr1LG6	82566842	82570735	+	3894	2436	2387	2464	3138	3017	3161
Psat1g053200	chr1LG6	82578680	82578919	-	240	0	0	0	2	0	1
Psat1g053240	chr1LG6	82579740	82582384	-	2645	15533	15429	15775	31114	28243	34991
Psat1g053280	chr1LG6	82689853	82694502	-	4650	735	726	760	955	801	894
Psat1g053320	chr1LG6	82690061	82690441	+	381	0	0	0	0	0	0
Psat1g053360	chr1LG6	82710059	82712890	+	2832	4595	4197	4231	2557	2628	2658
Psat1g053400	chr1LG6	82819443	82825279	-	5837	1924	1951	2144	2323	2042	2466
Psat1g053440	chr1LG6	82858386	82860948	+	2563	150	131	156	128	157	159
Psat1g053480	chr1LG6	82861550	82865572	-	4023	6748	6999	7880	5253	6262	5431
Psat1g053520	chr1LG6	82903105	82903632	+	528	0	0	0	0	0	0
Psat1g053560	chr1LG6	82908712	82909053	-	342	0	0	0	0	0	0
Psat1g053600	chr1LG6	83016245	83018402	-	2158	1	0	0	0	0	0
Psat1g053640	chr1LG6	83040834	83042925	-	2092	1506	1712	2296	137	221	214
Psat1g053680	chr1LG6	83099614	83100314	+	701	0	0	0	0	0	0
Psat1g053720	chr1LG6	83118488	83120536	+	2049	661	537	704	184	157	151
Psat1g053760	chr1LG6	83121241	83130074	-	8834	5000	5132	6052	5394	5499	5766
Psat1g053800	chr1LG6	83143812	83147199	-	3388	1162	1118	1238	1922	1821	2257
Psat1g053840	chr1LG6	83193782	83195499	+	1718	0	1	0	0	0	0
Psat1g053880	chr1LG6	83373380	83374921	+	1542	1	1	0	0	1	0
Psat1g053920	chr1LG6	83412511	83414647	+	2137	7	2	4	0	2	0
Psat1g053960	chr1LG6	83418371	83419204	-	834	0	0	0	0	0	0
Psat1g054000	chr1LG6	83421558	83423351	-	1794	458	475	361	35	38	20
Psat1g054040	chr1LG6	83702187	83704419	+	2233	628	638	696	105	182	133
Psat1g054080	chr1LG6	83708168	83708437	+	270	0	0	0	0	0	0
Psat1g054120	chr1LG6	83774635	83775513	-	879	0	0	2	0	0	0
Psat1g054160	chr1LG6	83779475	83781426	+	1952	18623	18949	25171	19634	19420	18783
Psat1g054200	chr1LG6	83803765	83806840	+	3076	96	92	106	47	45	59
Psat1g054240	chr1LG6	83815375	83822133	+	6759	4696	3879	3916	2938	3206	3422
Psat1g054280	chr1LG6	83820041	83821763	-	1723	0	0	0	0	0	0
Psat1g054320	chr1LG6	83869909	83872232	-	2324	2957	2872	3174	6261	5118	7226
Psat1g054400	chr1LG6	84037884	84073624	-	35741	3887	3618	4962	5159	5827	5663
Psat1g054440	chr1LG6	84136478	84141408	+	4931	2966	2863	3440	3735	3576	3928
Psat1g054520	chr1LG6	84337481	84338315	+	835	0	0	0	0	0	0
Psat1g054560	chr1LG6	84349117	84355275	-	6159	5081	4748	5217	5195	5241	5450
Psat1g054600	chr1LG6	84367261	84369301	+	2041	25	17	36	34	64	41
Psat1g054640	chr1LG6	84410300	84415057	-	4758	4	13	2	4	3	21
Psat1g054680	chr1LG6	84423180	84426437	+	3258	62	68	51	8	5	39
Psat1g054720	chr1LG6	84578736	84580548	-	1813	206	193	181	107	124	80
Psat1g054760	chr1LG6	84604894	84605445	+	552	0	0	0	0	0	0
Psat1g054840	chr1LG6	84749703	84755460	+	5758	564	566	659	736	657	714
Psat1g054880	chr1LG6	84850906	84854421	+	3516	1083	1017	1162	1180	1089	1194
Psat1g054920	chr1LG6	84949893	84950683	+	791	3	2	11	8	7	9
Psat1g054960	chr1LG6	85017830	85026038	+	8209	2787	2406	3006	3704	3386	4078
Psat1g055000	chr1LG6	85559602	85560722	-	1121	0	0	0	0	0	0
Psat1g055040	chr1LG6	85621392	85622923	+	1532	121	144	232	19	37	14
Psat1g055080	chr1LG6	85771111	85772423	-	1313	232	213	441	8	31	23
Psat1g055120	chr1LG6	85806190	85809862	-	3673	15700	14754	15597	17357	16876	17684
Psat1g055160	chr1LG6	85837601	85838370	+	770	158	222	249	7108	4995	7087
Psat1g055200	chr1LG6	85899723	85900469	-	747	0	0	0	0	0	0
Psat1g055240	chr1LG6	85917047	85919597	+	2551	8	17	21	22	38	21
Psat1g055280	chr1LG6	85935266	85938319	-	3054	295	256	316	337	371	415
Psat1g055320	chr1LG6	85954674	85966482	-	11809	2322	2082	3075	3981	3967	4485
Psat1g055360	chr1LG6	85991149	85992157	-	1009	0	0	5	0	1	0
Psat1g055400	chr1LG6	85992428	85992721	-	294	9	9	10	20	17	21
Psat1g055440	chr1LG6	86008321	86010056	+	1736	0	0	0	0	0	0
Psat1g055480	chr1LG6	86010713	86011117	+	405	0	0	0	0	0	0
Psat1g055520	chr1LG6	86021896	86024499	-	2604	18	7	38	4	4	11
Psat1g055560	chr1LG6	86152327	86156971	+	4645	4177	3193	3899	2017	2829	2725
Psat1g055600	chr1LG6	86178594	86183840	+	5247	7326	6871	7116	5702	5608	6372
Psat1g055680	chr1LG6	86244715	86245791	+	1077	0	0	0	0	4	0
Psat1g055720	chr1LG6	86248378	86248596	+	219	0	1	0	1	14	0
Psat1g055800	chr1LG6	86260103	86260751	-	649	0	0	0	0	0	0
Psat1g055840	chr1LG6	86263098	86266178	+	3081	38	34	46	38	34	34
Psat1g055880	chr1LG6	86266850	86271832	-	4983	4737	4619	4997	4986	5015	5197
Psat1g055920	chr1LG6	86293637	86293933	-	297	0	0	0	0	0	0
Psat1g056000	chr1LG6	86318729	86323139	-	4411	11399	10183	11860	20890	18312	22629
Psat1g056040	chr1LG6	86373740	86374030	+	291	0	0	0	0	0	0
Psat1g056080	chr1LG6	86440033	86447685	-	7653	5891	5606	6270	7722	7899	8628
Psat1g056120	chr1LG6	86456599	86459877	-	3279	1176	1161	1245	1771	1570	1928
Psat1g056160	chr1LG6	86535565	86538613	-	3049	3104	2958	3073	3880	3514	3985
Psat1g056200	chr1LG6	86646821	86647105	+	285	0	0	0	0	0	0
Psat1g056240	chr1LG6	86662649	86664354	+	1706	4299	4225	3623	1761	1577	1783
Psat1g056280	chr1LG6	86700114	86702485	-	2372	350	316	358	549	514	635
Psat1g056320	chr1LG6	86791710	86792301	+	592	372	341	341	465	517	538
Psat1g056360	chr1LG6	86809952	86813545	+	3594	1573	1618	1807	3211	2929	3529
Psat1g056400	chr1LG6	87047251	87047757	+	507	0	0	0	0	0	0
Psat1g056440	chr1LG6	87127864	87129136	-	1273	234	256	297	331	315	291
Psat1g056480	chr1LG6	87238179	87243108	+	4930	1041	969	955	1958	1615	2305
Psat1g056520	chr1LG6	87276565	87277917	+	1353	0	0	0	0	0	0
Psat1g056560	chr1LG6	87291350	87293448	-	2099	1690	1660	1682	1435	1306	1214
Psat1g056600	chr1LG6	87323172	87326637	-	3466	1	1	3	3	2	1
Psat1g056680	chr1LG6	87481493	87483525	+	2033	79	82	151	117	125	136
Psat1g056720	chr1LG6	87485477	87485992	+	516	462	502	647	593	642	588
Psat1g056760	chr1LG6	87565288	87568411	-	3124	21409	23205	20934	10395	10747	9639
Psat1g056800	chr1LG6	87614551	87615299	+	749	0	0	0	0	0	0
Psat1g056840	chr1LG6	87620344	87632457	+	12114	2088	2087	2157	2399	2265	2409
Psat1g056920	chr1LG6	87684619	87686711	+	2093	0	0	0	0	0	0
Psat1g056960	chr1LG6	87698002	87702697	+	4696	6259	6232	6079	317	535	424
Psat1g057000	chr1LG6	87732937	87734646	-	1710	5	2	1	0	4	1
Psat1g057040	chr1LG6	87765333	87766075	-	743	0	0	0	0	0	0
Psat1g057080	chr1LG6	87767102	87767296	-	195	0	0	0	0	0	0
Psat1g057120	chr1LG6	87797403	87801340	-	3938	1123	1075	1226	846	789	861
Psat1g057160	chr1LG6	87801623	87808120	-	6498	1229	1226	1281	2385	2262	2579
Psat1g057200	chr1LG6	87937785	87941047	+	3263	657	644	711	775	689	887
Psat1g057240	chr1LG6	87942079	87944229	+	2151	899	894	1156	768	822	798
Psat1g057280	chr1LG6	88740933	88742805	+	1873	166	94	112	113	94	177
Psat1g057320	chr1LG6	89053064	89054215	+	1152	31	27	26	97	103	217
Psat1g057360	chr1LG6	89080975	89082134	-	1160	0	0	0	0	0	0
Psat1g057400	chr1LG6	89116014	89117294	+	1281	95	85	87	77	62	111
Psat1g057440	chr1LG6	89130968	89137612	-	6645	1012	875	1394	1526	1456	1562
Psat1g057480	chr1LG6	89266026	89267307	+	1282	0	0	0	0	0	0
Psat1g057520	chr1LG6	89362550	89366946	-	4397	1971	2032	2034	2465	2469	2876
Psat1g057560	chr1LG6	89459452	89472045	+	12594	8213	7592	9866	8226	8735	8833
Psat1g057600	chr1LG6	89514340	89516299	-	1960	5	2	3	0	3	5
Psat1g057640	chr1LG6	89732172	89732680	+	509	185	133	168	88	96	78
Psat1g057680	chr1LG6	89734818	89736291	+	1474	2773	2399	2173	1216	1145	1106
Psat1g057720	chr1LG6	89758687	89759692	-	1006	0	0	0	0	0	0
Psat1g057760	chr1LG6	89821092	89821589	-	498	0	0	0	0	0	0
Psat1g057800	chr1LG6	89847074	89847571	-	498	0	0	0	0	0	0
Psat1g057840	chr1LG6	89888049	89888631	-	583	0	0	0	0	0	0
Psat1g057880	chr1LG6	89898767	89901705	+	2939	1301	1214	1263	558	503	459
Psat1g057920	chr1LG6	89902317	89905976	-	3660	1931	1930	2458	6032	4918	5934
Psat1g057960	chr1LG6	90096148	90099906	-	3759	711	668	699	679	626	713
Psat1g058000	chr1LG6	90108778	90110097	+	1320	0	0	0	0	0	0
Psat1g058040	chr1LG6	90155886	90156089	-	204	0	0	0	0	0	0
Psat1g058080	chr1LG6	90290979	90296081	-	5103	0	0	1	0	0	0
Psat1g058120	chr1LG6	90331111	90335320	-	4210	0	0	0	0	0	0
Psat1g058200	chr1LG6	90413702	90414088	+	387	0	0	0	0	0	0
Psat1g058240	chr1LG6	90511416	90514432	-	3017	6	9	11	9	6	8
Psat1g058280	chr1LG6	90545926	90550349	-	4424	70188	71401	76079	81527	79719	81252
Psat1g058320	chr1LG6	90559092	90560076	+	985	0	0	0	0	0	0
Psat1g058360	chr1LG6	90584032	90585294	+	1263	1	4	5	1	1	0
Psat1g058400	chr1LG6	90591458	90595819	+	4362	0	0	0	0	0	0
Psat1g058440	chr1LG6	90601619	90602263	-	645	69	81	81	93	87	97
Psat1g058520	chr1LG6	90833550	90834270	+	721	0	0	0	0	0	0
Psat1g058560	chr1LG6	90867747	90869352	-	1606	533	420	413	409	396	543
Psat1g058600	chr1LG6	90925726	90928694	+	2969	22136	22700	21415	1856	2712	2274
Psat1g058640	chr1LG6	90929332	90931004	-	1673	416	406	384	409	381	461
Psat1g058680	chr1LG6	90937882	90941374	-	3493	389	312	383	470	450	508
Psat1g058720	chr1LG6	90999571	91000061	+	491	0	0	0	0	0	0
Psat1g058760	chr1LG6	91122947	91123240	+	294	0	0	0	0	0	0
Psat1g058800	chr1LG6	91124680	91130616	+	5937	3206	3264	3634	3855	3878	4193
Psat1g058840	chr1LG6	91136973	91137661	-	689	0	0	0	0	0	0
Psat1g058880	chr1LG6	91173133	91175618	-	2486	82	55	102	143	161	165
Psat1g058920	chr1LG6	91184750	91186358	+	1609	95	68	54	17	13	14
Psat1g058960	chr1LG6	91240173	91247485	+	7313	37	54	56	77	104	101
Psat1g059000	chr1LG6	91262746	91264882	-	2137	63	66	57	160	143	127
Psat1g059040	chr1LG6	91298991	91299932	-	942	0	1	1	2	1	0
Psat1g059080	chr1LG6	91307754	91308974	-	1221	0	0	1	0	0	0
Psat1g059120	chr1LG6	91345434	91346047	-	614	688	741	780	986	893	992
Psat1g059160	chr1LG6	91363142	91363967	-	826	0	1	0	0	0	0
Psat1g059200	chr1LG6	91376974	91377899	-	926	102	110	113	86	112	119
Psat1g059280	chr1LG6	91455075	91459493	-	4419	5240	5103	5476	3716	3651	3828
Psat1g059320	chr1LG6	91514614	91517757	-	3144	0	0	0	0	0	0
Psat1g059360	chr1LG6	91522336	91522728	+	393	0	0	0	0	0	0
Psat1g059400	chr1LG6	91523111	91524415	-	1305	0	0	0	0	0	0
Psat1g059440	chr1LG6	91801235	91804566	+	3332	14224	12633	17158	7532	8301	6995
Psat1g059480	chr1LG6	91805595	91817923	-	12329	1567	1221	2080	3505	3239	4286
Psat1g059520	chr1LG6	91967464	91969784	-	2321	39	39	46	6	9	2
Psat1g059560	chr1LG6	92023888	92027494	+	3607	21	14	4	40	2	1
Psat1g059600	chr1LG6	92328243	92333374	+	5132	2620	2254	2877	1682	1622	1588
Psat1g059640	chr1LG6	92335337	92337155	+	1819	8498	8417	8107	5880	5793	5893
Psat1g059680	chr1LG6	92338377	92341856	+	3480	115	145	151	70	79	62
Psat1g059720	chr1LG6	92523870	92524220	+	351	0	0	0	0	0	0
Psat1g059760	chr1LG6	92553509	92556874	+	3366	3	7	75	1	4	0
Psat1g059800	chr1LG6	92558024	92559344	+	1321	540	494	455	805	663	972
Psat1g059840	chr1LG6	92850607	92851283	-	677	1	0	0	0	0	0
Psat1g059880	chr1LG6	92852542	92855179	-	2638	748	775	1012	894	836	801
Psat1g059920	chr1LG6	92889018	92893421	+	4404	415	389	483	397	424	422
Psat1g060080	chr1LG6	92970575	92971631	+	1057	11	6	3	3	0	1
Psat1g060120	chr1LG6	93000764	93001824	-	1061	0	0	0	0	0	0
Psat1g060160	chr1LG6	93104633	93105765	-	1133	19	3	7	2	5	8
Psat1g060200	chr1LG6	93166348	93170548	-	4201	294	259	363	434	423	540
Psat1g060240	chr1LG6	93172538	93176754	-	4217	8531	7407	8730	7519	8068	7139
Psat1g060280	chr1LG6	93217881	93218922	-	1042	0	0	0	0	0	0
Psat1g060320	chr1LG6	93284101	93287481	+	3381	1164	1137	1247	1147	1170	1196
Psat1g060360	chr1LG6	93497363	93505560	+	8198	11565	10187	14238	17761	16541	19076
Psat1g060440	chr1LG6	94233868	94238102	-	4235	337	275	467	471	293	346
Psat1g060480	chr1LG6	94265117	94265643	-	527	0	4	4	2	1	0
Psat1g060520	chr1LG6	94266397	94266923	-	527	0	0	0	0	0	0
Psat1g060560	chr1LG6	94287032	94288622	+	1591	97	59	141	64	61	62
Psat1g060600	chr1LG6	94291668	94294522	-	2855	152	127	161	256	176	254
Psat1g060640	chr1LG6	94299946	94300786	+	841	170	196	215	193	176	198
Psat1g060680	chr1LG6	94435964	94440706	+	4743	10	16	25	5	2	3
Psat1g060720	chr1LG6	94452615	94455630	+	3016	2203	2201	2186	2113	2087	2235
Psat1g060760	chr1LG6	94456232	94459513	-	3282	9	5	4	0	3	7
Psat1g060800	chr1LG6	94606159	94610661	+	4503	1	0	1	2	0	2
Psat1g060840	chr1LG6	94632444	94636003	-	3560	2055	1423	1177	115	116	47
Psat1g060960	chr1LG6	95347765	95351353	+	3589	576	452	664	949	857	1097
Psat1g061000	chr1LG6	95351876	95352269	+	394	0	0	0	1	5	1
Psat1g061040	chr1LG6	95354427	95357384	-	2958	2515	2706	2633	2333	2422	2161
Psat1g061120	chr1LG6	95386586	95389203	+	2618	1	0	0	0	0	0
Psat1g061160	chr1LG6	95391252	95391415	-	164	0	0	0	0	0	0
Psat1g061200	chr1LG6	95395181	95398898	+	3718	14	11	31	80	83	89
Psat1g061240	chr1LG6	95439163	95439884	-	722	34	34	73	96	106	110
Psat1g061280	chr1LG6	95447311	95449511	-	2201	1227	1226	1355	2274	1922	2449
Psat1g061400	chr1LG6	95474141	95474384	+	244	0	0	0	0	0	1
Psat1g061440	chr1LG6	95490281	95495142	+	4862	0	0	0	0	0	0
Psat1g061480	chr1LG6	95494629	95496413	-	1785	0	0	0	0	0	0
Psat1g061520	chr1LG6	95505496	95510845	+	5350	788	746	921	352	486	305
Psat1g061560	chr1LG6	95655708	95657923	-	2216	0	0	0	0	0	0
Psat1g061600	chr1LG6	95678532	95680272	+	1741	15	10	11	1	0	3
Psat1g061640	chr1LG6	95706143	95706823	+	681	0	0	0	0	0	0
Psat1g061680	chr1LG6	95967676	95970819	+	3144	0	0	0	0	0	0
Psat1g061720	chr1LG6	95977258	95977464	+	207	0	0	0	0	0	0
Psat1g061760	chr1LG6	96389503	96390496	+	994	0	0	0	0	0	0
Psat1g061800	chr1LG6	96398759	96401196	-	2438	0	2	0	0	0	0
Psat1g061840	chr1LG6	96414767	96414997	+	231	0	0	0	0	0	0
Psat1g061880	chr1LG6	96512357	96512872	-	516	15	8	19	24	27	32
Psat1g061920	chr1LG6	96529422	96536710	-	7289	42	30	27	49	75	71
Psat1g061960	chr1LG6	96543213	96545751	+	2539	0	0	0	0	0	0
Psat1g062000	chr1LG6	96745173	96747133	+	1961	144	125	144	151	158	173
Psat1g062080	chr1LG6	97092683	97094627	+	1945	192	196	296	293	331	356
Psat1g062120	chr1LG6	97123670	97127857	+	4188	80	82	85	146	150	153
Psat1g062160	chr1LG6	97129257	97139872	-	10616	1674	1628	1667	1772	1712	1834
Psat1g062200	chr1LG6	97167119	97172393	-	5275	4671	4457	4648	5652	5002	5694
Psat1g062240	chr1LG6	97179340	97181410	-	2071	118	132	108	41	77	46
Psat1g062280	chr1LG6	97181562	97182134	+	573	18	14	12	14	18	4
Psat1g062320	chr1LG6	97183000	97186260	-	3261	1904	1750	2000	2437	2417	2490
Psat1g062360	chr1LG6	97210700	97213250	+	2551	36	22	23	8	4	2
Psat1g062400	chr1LG6	97214429	97216767	-	2339	62	49	60	4	13	3
Psat1g062440	chr1LG6	97217868	97220615	-	2748	3992	3538	3201	3339	3942	3616
Psat1g062480	chr1LG6	97309706	97310376	+	671	0	0	0	0	0	0
Psat1g062520	chr1LG6	97333754	97334007	+	254	0	0	0	0	0	0
Psat1g062560	chr1LG6	97336912	97339751	+	2840	0	1	0	1	0	1
Psat1g062600	chr1LG6	97342112	97344506	-	2395	188	169	238	335	274	359
Psat1g062640	chr1LG6	97374567	97379545	+	4979	1949	1918	2122	2213	2197	2279
Psat1g062680	chr1LG6	97382023	97385432	-	3410	2002	2001	2182	134	216	168
Psat1g062720	chr1LG6	97402155	97405683	-	3529	5012	5204	6357	1168	1589	1321
Psat1g062760	chr1LG6	97496947	97502905	+	5959	573	553	645	547	596	630
Psat1g062800	chr1LG6	97518799	97529753	+	10955	2662	2627	3252	3407	3451	3387
Psat1g062920	chr1LG6	97587758	97588009	-	252	0	0	0	0	0	0
Psat1g062960	chr1LG6	97632302	97633128	-	827	0	0	0	0	0	0
Psat1g063000	chr1LG6	97890973	97891200	+	228	0	0	0	0	0	0
Psat1g063040	chr1LG6	97895581	97898276	+	2696	100	95	87	15	13	18
Psat1g063080	chr1LG6	97956274	97959650	+	3377	2123	2228	2461	2463	2354	2392
Psat1g063120	chr1LG6	97964238	97966029	-	1792	172	180	170	205	189	234
Psat1g063160	chr1LG6	98042659	98046038	-	3380	1009	1499	1092	398	655	292
Psat1g063200	chr1LG6	98135761	98136715	+	955	0	0	0	0	0	0
Psat1g063240	chr1LG6	98485016	98486644	+	1629	0	0	0	0	0	0
Psat1g063280	chr1LG6	98506929	98507855	+	927	0	0	0	0	0	0
Psat1g063360	chr1LG6	98557184	98561625	-	4442	521	583	891	465	444	344
Psat1g063400	chr1LG6	98601311	98603478	+	2168	0	0	0	0	0	0
Psat1g063440	chr1LG6	98663210	98667577	-	4368	1987	1997	2649	2042	2210	1958
Psat1g063480	chr1LG6	98699027	98711757	+	12731	1478	1296	1618	2268	1980	2489
Psat1g063520	chr1LG6	98750917	98754138	+	3222	0	0	0	0	0	0
Psat1g063560	chr1LG6	98855646	98858962	+	3317	6932	6662	8501	11628	10883	12039
Psat1g063600	chr1LG6	99105972	99106247	-	276	0	0	0	0	0	0
Psat1g063640	chr1LG6	99314042	99314651	-	610	1	0	0	0	1	0
Psat1g063680	chr1LG6	99314844	99316185	-	1342	0	0	0	0	0	1
Psat1g063720	chr1LG6	99363170	99364603	+	1434	0	0	0	0	0	0
Psat1g063760	chr1LG6	99390182	99396036	-	5855	937	926	1035	1037	872	936
Psat1g063800	chr1LG6	99396779	99397237	+	459	0	0	0	0	0	0
Psat1g063840	chr1LG6	99514184	99518665	+	4482	1867	1738	2035	1969	1920	2177
Psat1g063880	chr1LG6	99519979	99521005	-	1027	0	0	1	3	1	2
Psat1g063920	chr1LG6	99588927	99592363	+	3437	504	564	563	197	236	225
Psat1g064000	chr1LG6	99712708	99716620	+	3913	620	542	763	642	794	716
Psat1g064040	chr1LG6	99739977	99742244	-	2268	0	0	0	0	0	0
Psat1g064080	chr1LG6	99774035	99774976	+	942	220	136	151	21	48	8
Psat1g064120	chr1LG6	99835423	99835635	-	213	0	0	0	0	0	0
Psat1g064160	chr1LG6	99913989	99931396	-	17408	4253	3751	5359	7191	6769	7762
Psat1g064200	chr1LG6	99961252	99961515	-	264	220	217	236	267	256	294
Psat1g064240	chr1LG6	99966064	99970402	-	4339	795	787	924	1128	1041	1086
Psat1g064280	chr1LG6	99973029	99977428	-	4400	468	520	661	374	409	417
Psat1g064360	chr1LG6	100021997	100025570	+	3574	857	855	1046	957	937	1023
Psat1g064400	chr1LG6	100026288	100028770	+	2483	0	0	0	0	0	0
Psat1g064440	chr1LG6	100057923	100063035	+	5113	885	820	1131	1295	1347	1423
Psat1g064480	chr1LG6	100188588	100211869	+	23282	13	10	9	7	4	2
Psat1g064520	chr1LG6	100227895	100230421	+	2527	4	0	1	0	0	1
Psat1g064560	chr1LG6	100238526	100239765	-	1240	9	4	19	0	0	0
Psat1g064600	chr1LG6	100330663	100331596	+	934	38	36	23	10	16	8
Psat1g064680	chr1LG6	100405318	100405692	-	375	0	0	0	0	0	0
Psat1g064720	chr1LG6	100463344	100464145	+	802	0	0	0	0	0	0
Psat1g064800	chr1LG6	100503529	100504348	+	820	1	0	3	0	0	0
Psat1g064880	chr1LG6	100614317	100617373	+	3057	1036	1059	1044	887	938	1008
Psat1g064920	chr1LG6	100618190	100622062	-	3873	119	106	153	208	223	181
Psat1g064960	chr1LG6	100669643	100670124	-	482	8	13	9	19	18	13
Psat1g065000	chr1LG6	100675907	100678944	-	3038	550	579	726	960	858	1126
Psat1g065040	chr1LG6	100777394	100778518	+	1125	0	0	0	0	0	0
Psat1g065080	chr1LG6	100812588	100812974	-	387	0	0	0	0	0	0
Psat1g065120	chr1LG6	100928351	100930429	-	2079	5829	5205	6607	2902	2822	3105
Psat1g065160	chr1LG6	100980565	100986503	+	5939	1481	1190	1342	621	665	766
Psat1g065200	chr1LG6	100989504	100991255	+	1752	0	0	0	0	0	0
Psat1g065240	chr1LG6	100998397	101000924	-	2528	56	39	29	20	38	1
Psat1g065280	chr1LG6	101003587	101004039	+	453	0	0	0	0	0	0
Psat1g065320	chr1LG6	101043815	101045064	+	1250	1	0	0	0	0	0
Psat1g065360	chr1LG6	101045954	101048955	+	3002	0	0	0	0	0	0
Psat1g065400	chr1LG6	101267006	101270162	-	3157	0	0	2	0	2	0
Psat1g065440	chr1LG6	101352099	101352467	+	369	0	0	0	0	0	0
Psat1g065600	chr1LG6	101435400	101435833	+	434	0	0	0	0	0	0
Psat1g065640	chr1LG6	101483721	101503804	+	20084	0	0	0	0	0	0
Psat1g065680	chr1LG6	101506506	101509033	-	2528	70	67	75	108	81	95
Psat1g065720	chr1LG6	101516233	101519028	-	2796	1	2	0	0	1	4
Psat1g065840	chr1LG6	101909343	101909585	-	243	0	0	0	1	0	0
Psat1g065880	chr1LG6	101914163	101914981	-	819	0	0	0	1	0	0
Psat1g065920	chr1LG6	101940517	101940723	+	207	0	0	0	0	0	0
Psat1g065960	chr1LG6	102447445	102449712	-	2268	510	575	435	60	85	42
Psat1g066000	chr1LG6	102469153	102469617	-	465	0	0	0	0	0	0
Psat1g066040	chr1LG6	102476799	102481683	+	4885	3268	3041	3650	6441	5531	7034
Psat1g066080	chr1LG6	102482731	102484975	-	2245	1957	1735	2551	2548	2434	2728
Psat1g066120	chr1LG6	102495635	102496587	+	953	0	0	0	0	0	0
Psat1g066200	chr1LG6	102720883	102723120	+	2238	7	4	60	0	1	2
Psat1g066240	chr1LG6	102880999	102884288	-	3290	629	854	1065	2231	2236	2435
Psat1g066280	chr1LG6	102884962	102887990	-	3029	0	0	0	0	0	0
Psat1g066320	chr1LG6	102948703	102949246	-	544	0	0	0	0	0	0
Psat1g066360	chr1LG6	103237639	103238251	-	613	2	7	0	17	13	24
Psat1g066400	chr1LG6	103273836	103277201	+	3366	1809	1678	1800	3667	3263	4199
Psat1g066440	chr1LG6	103279945	103282939	-	2995	105	117	131	202	169	259
Psat1g066480	chr1LG6	103293007	103295761	-	2755	0	0	0	0	0	0
Psat1g066520	chr1LG6	103319091	103325764	-	6674	2898	2541	3114	3145	3144	3531
Psat1g066560	chr1LG6	103696010	103699615	+	3606	2455	2447	2202	1590	1652	1581
Psat1g066600	chr1LG6	103827110	103827708	+	599	142	119	122	102	138	143
Psat1g066680	chr1LG6	103862203	103865405	-	3203	338	315	332	16	49	22
Psat1g066720	chr1LG6	104014729	104031268	-	16540	29034	26370	37206	35851	35912	32345
Psat1g066800	chr1LG6	104145114	104150098	-	4985	1622	1589	2183	8243	7609	9296
Psat1g066840	chr1LG6	104151432	104154861	-	3430	792	828	923	1469	1474	1494
Psat1g066880	chr1LG6	104163004	104163216	-	213	0	0	0	0	0	0
Psat1g066920	chr1LG6	104190733	104196238	+	5506	41	33	36	9	11	70
Psat1g067000	chr1LG6	104322517	104325587	-	3071	551	481	610	961	1075	913
Psat1g067040	chr1LG6	104385078	104386815	-	1738	385	433	418	675	559	535
Psat1g067080	chr1LG6	104402382	104402857	-	476	0	0	0	1	0	0
Psat1g067120	chr1LG6	104421667	104422996	-	1330	7901	8044	7908	3166	3729	3212
Psat1g067160	chr1LG6	104538477	104541847	+	3371	2823	2469	3022	1537	1826	1641
Psat1g067200	chr1LG6	104632811	104643100	-	10290	2534	2413	2984	5252	4789	5991
Psat1g067240	chr1LG6	104798012	104800342	-	2331	15876	15905	17404	16115	17454	15461
Psat1g067320	chr1LG6	105083003	105085469	-	2467	0	0	0	0	0	0
Psat1g067360	chr1LG6	105095280	105097991	-	2712	5232	5619	6000	4999	5291	4707
Psat1g067400	chr1LG6	105253372	105273969	-	20598	2770	2574	3744	4776	4568	5165
Psat1g067440	chr1LG6	105311785	105312956	-	1172	0	0	0	0	0	0
Psat1g067480	chr1LG6	105375859	105376945	-	1087	0	0	0	0	0	0
Psat1g067520	chr1LG6	105405457	105405984	+	528	0	0	0	0	0	0
Psat1g067560	chr1LG6	105511454	105515975	+	4522	0	0	0	0	0	0
Psat1g067600	chr1LG6	105516790	105517077	+	288	0	0	0	0	0	0
Psat1g067640	chr1LG6	105569487	105570771	-	1285	361	419	465	1068	1126	1074
Psat1g067680	chr1LG6	105666528	105667615	-	1088	4	1	2	2	10	0
Psat1g067720	chr1LG6	105768757	105772518	-	3762	0	0	0	0	0	0
Psat1g067760	chr1LG6	105792113	105793652	+	1540	0	0	0	0	1	0
Psat1g067800	chr1LG6	105793976	105799099	-	5124	3582	3204	3618	6060	5414	7349
Psat1g067840	chr1LG6	106042295	106043352	-	1058	0	0	0	0	0	0
Psat1g067880	chr1LG6	106072297	106073394	-	1098	0	0	0	0	0	0
Psat1g067920	chr1LG6	106129533	106131476	+	1944	15	16	8	6	12	5
Psat1g067960	chr1LG6	106535810	106537350	+	1541	5097	5578	6926	1394	1967	1087
Psat1g068000	chr1LG6	106540815	106543048	+	2234	37	44	22	11	29	17
Psat1g068040	chr1LG6	106549376	106552036	+	2661	104	96	73	13	17	4
Psat1g068120	chr1LG6	107073375	107076954	-	3580	0	0	0	0	0	0
Psat1g068160	chr1LG6	107122590	107123418	+	829	4	12	8	14	15	13
Psat1g068200	chr1LG6	107124798	107127374	+	2577	19	20	21	19	29	29
Psat1g068240	chr1LG6	107197593	107198585	+	993	414	386	461	616	643	685
Psat1g068280	chr1LG6	107203092	107205312	+	2221	60	58	61	13	40	58
Psat1g068320	chr1LG6	107262673	107264350	+	1678	0	0	0	0	0	0
Psat1g068360	chr1LG6	107545204	107546889	+	1686	23	19	27	19	20	21
Psat1g068400	chr1LG6	107898459	107900385	+	1927	32	26	41	2	7	3
Psat1g068440	chr1LG6	107953701	107955721	+	2021	0	0	0	0	0	0
Psat1g068480	chr1LG6	108043102	108044568	+	1467	405	308	259	50	85	34
Psat1g068520	chr1LG6	108105886	108107255	+	1370	0	0	0	0	0	0
Psat1g068560	chr1LG6	108115552	108115828	-	277	0	0	0	0	0	0
Psat1g068600	chr1LG6	108217446	108218247	+	802	786	727	929	880	827	875
Psat1g068640	chr1LG6	108219620	108221892	+	2273	313	284	328	629	530	743
Psat1g068680	chr1LG6	108424875	108425156	+	282	0	0	0	0	0	0
Psat1g068720	chr1LG6	108446760	108448590	+	1831	0	0	0	0	0	0
Psat1g068760	chr1LG6	108659828	108664597	-	4770	1720	1448	1810	1215	1396	1385
Psat1g068800	chr1LG6	108667394	108668942	-	1549	0	0	0	0	0	0
Psat1g068840	chr1LG6	108673272	108674391	+	1120	756	694	660	484	423	478
Psat1g068880	chr1LG6	108674079	108675647	-	1569	63	69	79	35	35	27
Psat1g068920	chr1LG6	108989051	108994654	+	5604	15921	15828	16467	23305	22616	23871
Psat1g068960	chr1LG6	109032418	109033806	-	1389	0	0	0	0	0	0
Psat1g069000	chr1LG6	109034767	109037445	+	2679	1052	928	1162	608	687	664
Psat1g069040	chr1LG6	109116519	109121555	+	5037	1465	1240	2348	2425	2401	2817
Psat1g069080	chr1LG6	109124805	109128063	+	3259	120	104	115	127	196	191
Psat1g069120	chr1LG6	109129355	109132744	+	3390	4421	4267	4441	4642	4405	5060
Psat1g069160	chr1LG6	109141213	109143668	-	2456	2360	2123	2392	3463	3091	4038
Psat1g069200	chr1LG6	109162072	109164774	+	2703	1551	1494	1321	259	340	365
Psat1g069240	chr1LG6	109253892	109257230	+	3339	2909	2445	2322	915	913	989
Psat1g069280	chr1LG6	109276046	109277616	-	1571	42	72	94	20	14	8
Psat1g069320	chr1LG6	109345791	109346222	+	432	0	0	0	0	0	0
Psat1g069360	chr1LG6	109356755	109358637	+	1883	365	364	362	160	98	69
Psat1g069400	chr1LG6	109359966	109360235	+	270	0	0	0	0	0	0
Psat1g069440	chr1LG6	109777232	109777621	+	390	0	0	0	0	0	0
Psat1g069480	chr1LG6	109832052	109837142	+	5091	1380	1114	1619	2226	1993	2243
Psat1g069520	chr1LG6	109844377	109847277	-	2901	735	691	645	751	738	858
Psat1g069640	chr1LG6	110008223	110008892	+	670	75	58	93	105	93	100
Psat1g069680	chr1LG6	110116607	110118337	+	1731	2	1	7	0	0	1
Psat1g069720	chr1LG6	110187703	110188869	+	1167	0	0	0	0	0	0
Psat1g069760	chr1LG6	110198968	110206760	-	7793	7639	6894	8662	6849	6956	7479
Psat1g069800	chr1LG6	110299156	110301115	+	1960	0	0	0	0	0	0
Psat1g069840	chr1LG6	110323952	110324928	-	977	0	0	0	0	0	0
Psat1g069880	chr1LG6	110327329	110330073	-	2745	14	26	10	16	30	17
Psat1g069920	chr1LG6	110331036	110333821	-	2786	158	150	137	100	76	92
Psat1g069960	chr1LG6	110334443	110336836	-	2394	802	807	816	592	542	591
Psat1g070000	chr1LG6	110400169	110401571	-	1403	22	16	24	7	7	1
Psat1g070040	chr1LG6	110401974	110404358	+	2385	466	372	475	530	433	507
Psat1g070080	chr1LG6	110604616	110605408	-	793	0	0	0	0	0	0
Psat1g070120	chr1LG6	110613372	110615614	+	2243	1079	1100	1233	954	988	863
Psat1g070160	chr1LG6	110621478	110623943	-	2466	1044	1134	1078	1173	967	1227
Psat1g070200	chr1LG6	110815724	110816366	-	643	0	0	0	0	0	0
Psat1g070240	chr1LG6	110970119	110971526	-	1408	0	0	0	0	0	0
Psat1g070360	chr1LG6	111072604	111072912	+	309	0	0	0	0	0	0
Psat1g070400	chr1LG6	111078183	111083159	-	4977	1846	1765	2627	4851	3913	4424
Psat1g070440	chr1LG6	111110454	111114056	+	3603	3107	3007	3201	2809	2591	2924
Psat1g070480	chr1LG6	111115134	111118938	-	3805	11	9	6	1	1	2
Psat1g070520	chr1LG6	111115272	111117179	+	1908	0	0	0	0	0	0
Psat1g070560	chr1LG6	111134325	111135913	+	1589	113	84	128	216	181	211
Psat1g070600	chr1LG6	111136125	111136862	-	738	0	0	0	0	0	0
Psat1g070640	chr1LG6	111153110	111154255	+	1146	10	12	8	7	9	14
Psat1g070680	chr1LG6	111161636	111164526	-	2891	0	0	0	0	0	0
Psat1g070720	chr1LG6	111188758	111189487	+	730	0	0	0	0	0	0
Psat1g070760	chr1LG6	111227380	111228471	+	1092	0	0	0	0	0	0
Psat1g070800	chr1LG6	111244396	111246841	+	2446	0	0	0	0	0	0
Psat1g070840	chr1LG6	111253315	111255617	-	2303	278	190	206	34	32	22
Psat1g070880	chr1LG6	111258279	111259165	+	887	0	0	0	0	0	0
Psat1g070920	chr1LG6	111284540	111286057	+	1518	0	0	0	0	0	0
Psat1g070960	chr1LG6	111307515	111313031	+	5517	16460	15743	18507	17886	16118	18156
Psat1g071000	chr1LG6	111321391	111325978	-	4588	291	345	309	245	248	266
Psat1g071040	chr1LG6	111363003	111368679	-	5677	694	697	713	1059	989	1208
Psat1g071080	chr1LG6	111437079	111441882	-	4804	1524	1315	1604	1925	1841	2055
Psat1g071120	chr1LG6	111462293	111463211	-	919	0	0	0	0	0	0
Psat1g071160	chr1LG6	111528777	111531036	+	2260	234	148	200	20	29	21
Psat1g071200	chr1LG6	111670122	111671826	+	1705	11	4	2	2	11	4
Psat1g071240	chr1LG6	111785782	111787361	-	1580	42	55	28	17	16	0
Psat1g071280	chr1LG6	111819862	111820194	+	333	0	0	0	0	0	0
Psat1g071320	chr1LG6	111839409	111842040	+	2632	6330	6838	7793	3946	4595	4029
Psat1g071360	chr1LG6	111852868	111855767	+	2900	0	0	0	0	1	26
Psat1g071560	chr1LG6	112465658	112466101	+	444	0	0	0	0	0	0
Psat1g071600	chr1LG6	112566004	112568956	+	2953	523	461	528	704	631	726
Psat1g071680	chr1LG6	112715559	112715899	+	341	0	0	0	2	0	0
Psat1g071720	chr1LG6	112719251	112721507	+	2257	0	0	1	0	0	0
Psat1g071760	chr1LG6	112762334	112763056	+	723	123	82	121	105	89	78
Psat1g071800	chr1LG6	112764216	112765098	+	883	322	255	377	424	422	433
Psat1g071840	chr1LG6	112779573	112781412	-	1840	4	3	7	1	3	7
Psat1g071880	chr1LG6	112838780	112840312	+	1533	38	28	47	7	15	6
Psat1g071960	chr1LG6	112894196	112897183	-	2988	0	0	0	0	0	0
Psat1g072000	chr1LG6	112963886	112965112	+	1227	0	0	0	0	0	0
Psat1g072040	chr1LG6	112977240	112978284	+	1045	0	0	0	0	0	0
Psat1g072080	chr1LG6	113081197	113082697	-	1501	0	0	0	0	0	0
Psat1g072120	chr1LG6	113244166	113244429	+	264	0	0	0	0	0	0
Psat1g072160	chr1LG6	113269648	113270521	-	874	13	15	6	4	10	10
Psat1g072200	chr1LG6	113325824	113328159	-	2336	2	2	2	7	7	4
Psat1g072240	chr1LG6	114012108	114012413	-	306	0	0	0	0	0	0
Psat1g072280	chr1LG6	114032216	114032476	-	261	0	0	0	0	0	0
Psat1g072320	chr1LG6	114043702	114044394	-	693	0	0	0	0	0	0
Psat1g072360	chr1LG6	114054884	114055153	+	270	0	0	0	0	0	0
Psat1g072440	chr1LG6	114136232	114147855	+	11624	205	187	273	302	305	333
Psat1g072480	chr1LG6	114149826	114155686	-	5861	7197	6945	7199	7756	7918	8064
Psat1g072520	chr1LG6	114199158	114199371	+	214	30	31	20	50	46	77
Psat1g072560	chr1LG6	114285404	114286113	+	710	70	51	66	109	77	99
Psat1g072600	chr1LG6	114292854	114298378	-	5525	1446	1219	1435	1442	1335	1459
Psat1g072640	chr1LG6	114452294	114453771	+	1478	2	0	2	0	0	0
Psat1g072680	chr1LG6	114523574	114525338	+	1765	0	0	0	0	0	0
Psat1g072720	chr1LG6	114547590	114549035	+	1446	1448	1134	1211	1499	1678	1795
Psat1g072760	chr1LG6	114564726	114565052	+	327	0	0	0	0	0	0
Psat1g072800	chr1LG6	114569884	114570743	+	860	0	0	0	0	0	0
Psat1g072840	chr1LG6	114628440	114628899	-	460	0	0	1	1	3	0
Psat1g072880	chr1LG6	114777668	114778276	-	609	0	0	0	0	0	0
Psat1g072920	chr1LG6	115013202	115015594	+	2393	155	77	66	10	13	13
Psat1g072960	chr1LG6	115134622	115138805	+	4184	1031	998	1127	1437	1376	1496
Psat1g073000	chr1LG6	115142956	115146459	-	3504	508	415	496	551	489	651
Psat1g073080	chr1LG6	115255067	115255690	+	624	0	0	0	0	0	0
Psat1g073120	chr1LG6	115412642	115413122	+	481	0	0	0	0	0	0
Psat1g073160	chr1LG6	115447497	115448484	-	988	0	0	0	0	0	0
Psat1g073200	chr1LG6	115665804	115667972	-	2169	31	30	21	0	2	0
Psat1g073240	chr1LG6	116041803	116044161	-	2359	1898	1688	1427	1514	1573	1518
Psat1g073280	chr1LG6	116097898	116098158	-	261	0	0	0	0	0	0
Psat1g073320	chr1LG6	116205099	116208541	-	3443	2431	2381	2860	3826	3218	3502
Psat1g073360	chr1LG6	116251019	116251333	+	315	0	0	0	0	0	0
Psat1g073400	chr1LG6	116260224	116260674	+	451	21	11	9	16	12	9
Psat1g073440	chr1LG6	116279439	116279849	-	411	0	0	0	0	0	0
Psat1g073520	chr1LG6	116404936	116409419	+	4484	2703	2463	2774	2140	2122	2090
Psat1g073560	chr1LG6	116412571	116421426	-	8856	1270	1369	1475	1619	1694	1464
Psat1g073600	chr1LG6	116442354	116442829	-	476	11	12	17	404	147	235
Psat1g073640	chr1LG6	116639841	116640400	+	560	0	0	0	7	5	3
Psat1g073680	chr1LG6	116798504	116799054	+	551	1	4	4	27	19	18
Psat1g073720	chr1LG6	116848448	116849125	+	678	0	0	0	3	0	0
Psat1g073760	chr1LG6	116868077	116868552	+	476	0	0	0	6	1	1
Psat1g073800	chr1LG6	116886301	116886802	+	502	0	0	0	23	6	38
Psat1g073840	chr1LG6	116957534	116960034	-	2501	0	0	0	0	0	0
Psat1g073920	chr1LG6	117196955	117197221	-	267	0	0	0	0	0	0
Psat1g074040	chr1LG6	117809434	117814018	-	4585	3222	3248	3490	5083	4708	5561
Psat1g074080	chr1LG6	117831821	117833108	+	1288	0	0	0	0	0	1
Psat1g074120	chr1LG6	118056718	118058268	+	1551	100	120	173	40	47	31
Psat1g074160	chr1LG6	118120226	118121019	-	794	1059	1161	932	407	445	502
Psat1g074200	chr1LG6	118123577	118126239	-	2663	1	0	1	1	1	0
Psat1g074240	chr1LG6	118149340	118150478	+	1139	249	316	179	113	121	136
Psat1g074280	chr1LG6	118150795	118151686	+	892	44	36	46	39	28	46
Psat1g074320	chr1LG6	118162061	118162844	+	784	63	52	29	6	10	11
Psat1g074360	chr1LG6	118167765	118168310	-	546	0	0	0	0	0	0
Psat1g074400	chr1LG6	118183068	118185616	-	2549	3	5	7	14	8	15
Psat1g074440	chr1LG6	118256775	118257224	-	450	0	0	0	0	0	0
Psat1g074480	chr1LG6	118267912	118273065	-	5154	540	562	558	518	424	534
Psat1g074520	chr1LG6	118279781	118283543	+	3763	828	834	1127	1992	1826	2139
Psat1g074560	chr1LG6	118331306	118340743	-	9438	2001	1961	2708	4366	4287	5446
Psat1g074600	chr1LG6	118898224	118905763	+	7540	16068	15293	21375	25414	22904	23799
Psat1g074640	chr1LG6	119086177	119091735	-	5559	2024	1871	2307	3653	3170	4015
Psat1g074680	chr1LG6	119202390	119204566	+	2177	1982	1871	2154	1000	1303	857
Psat1g074720	chr1LG6	119257514	119257798	-	285	0	0	0	0	0	0
Psat1g074800	chr1LG6	119405700	119406298	-	599	224	216	268	329	320	344
Psat1g074840	chr1LG6	119679097	119681436	-	2340	7	2	2	0	1	0
Psat1g074880	chr1LG6	119883825	119884525	+	701	1	0	1	1	0	2
Psat1g074920	chr1LG6	119885906	119886399	+	494	0	0	1	0	1	0
Psat1g074960	chr1LG6	120142254	120147035	-	4782	2	0	3	0	0	0
Psat1g075000	chr1LG6	120162809	120166815	-	4007	2	2	2	1	0	1
Psat1g075080	chr1LG6	120210006	120218109	+	8104	0	0	0	0	0	0
Psat1g075120	chr1LG6	120219624	120223267	-	3644	864	939	1004	1309	1190	1277
Psat1g075160	chr1LG6	120767121	120769276	+	2156	0	0	0	0	0	0
Psat1g075200	chr1LG6	121147935	121164244	+	16310	1942	1922	2270	2211	2075	2339
Psat1g075280	chr1LG6	121326927	121328389	+	1463	17	21	14	3	1	0
Psat1g075320	chr1LG6	121403180	121403670	-	491	0	0	0	0	0	0
Psat1g075360	chr1LG6	121476681	121477351	-	671	3	1	2	0	0	0
Psat1g075440	chr1LG6	121754242	121761014	+	6773	609	586	641	1104	969	1370
Psat1g075480	chr1LG6	121787941	121788792	-	852	0	0	0	0	0	0
Psat1g075520	chr1LG6	121799428	121800336	-	909	0	0	0	0	0	0
Psat1g075560	chr1LG6	121820338	121821636	+	1299	0	0	0	0	0	0
Psat1g075600	chr1LG6	121875778	121880063	+	4286	2131	1915	1907	3113	2788	3992
Psat1g075640	chr1LG6	122084716	122087559	-	2844	1298	1309	1444	1334	1276	1311
Psat1g075680	chr1LG6	122100167	122101419	+	1253	0	0	0	0	0	0
Psat1g075720	chr1LG6	122105680	122113300	-	7621	223	221	168	158	191	171
Psat1g075760	chr1LG6	122508107	122508418	-	312	0	0	0	0	0	0
Psat1g075800	chr1LG6	122600402	122604346	+	3945	5038	5228	6254	10099	10134	10185
Psat1g075840	chr1LG6	122848977	122851107	+	2131	70	68	89	14	31	19
Psat1g075880	chr1LG6	122902730	122906408	+	3679	0	0	0	0	0	0
Psat1g075920	chr1LG6	122924267	122925546	-	1280	0	0	0	0	0	0
Psat1g075960	chr1LG6	122982845	122983390	+	546	0	0	0	0	2	0
Psat1g076040	chr1LG6	123133525	123137003	-	3479	1753	1523	1641	2227	2113	2385
Psat1g076080	chr1LG6	123248848	123251046	-	2199	0	0	0	0	0	7
Psat1g076120	chr1LG6	123375966	123396650	-	20685	273	232	253	137	127	142
Psat1g076160	chr1LG6	123529155	123529424	+	270	0	0	0	0	0	0
Psat1g076200	chr1LG6	123532559	123536000	-	3442	0	1	6	53	34	94
Psat1g076240	chr1LG6	123541351	123541845	+	495	0	0	0	0	0	0
Psat1g076320	chr1LG6	123902754	123903621	-	868	0	0	0	0	0	0
Psat1g076360	chr1LG6	123930855	123931499	+	645	0	0	0	0	0	0
Psat1g076400	chr1LG6	123966621	123966968	+	348	0	0	0	0	0	0
Psat1g076480	chr1LG6	124166333	124170628	+	4296	674	687	719	640	622	681
Psat1g076520	chr1LG6	124176404	124178061	+	1658	0	0	0	0	0	0
Psat1g076560	chr1LG6	124330954	124331963	+	1010	0	0	0	0	0	0
Psat1g076600	chr1LG6	124415130	124416286	+	1157	0	0	0	0	0	0
Psat1g076640	chr1LG6	124536122	124537653	+	1532	29	19	35	15	11	23
Psat1g076680	chr1LG6	124549764	124551235	-	1472	918	638	614	79	145	98
Psat1g076720	chr1LG6	124572669	124574175	+	1507	810	386	384	89	90	96
Psat1g076760	chr1LG6	124596836	124597213	-	378	0	0	0	0	0	0
Psat1g076800	chr1LG6	124610349	124611821	+	1473	0	0	0	0	0	0
Psat1g076840	chr1LG6	124616293	124617659	-	1367	217	160	217	10	21	15
Psat1g076920	chr1LG6	124919789	124921944	+	2156	37	30	35	64	71	86
Psat1g076960	chr1LG6	124922096	124922288	+	193	56	48	75	117	94	112
Psat1g077000	chr1LG6	124988141	124989001	+	861	0	0	0	0	0	0
Psat1g077040	chr1LG6	125001834	125002115	-	282	0	0	0	0	0	0
Psat1g077080	chr1LG6	125015359	125022496	-	7138	1665	1311	1901	343	471	392
Psat1g077120	chr1LG6	125095343	125105314	+	9972	25384	24443	26794	38459	38424	38754
Psat1g077160	chr1LG6	125106743	125107998	+	1256	77	90	82	24	35	21
Psat1g077200	chr1LG6	125117182	125118466	-	1285	0	1	0	0	0	0
Psat1g077240	chr1LG6	125119582	125120212	+	631	0	0	0	0	0	1
Psat1g077280	chr1LG6	125149553	125151177	-	1625	0	0	0	0	0	0
Psat1g077320	chr1LG6	125167374	125168757	+	1384	10	20	16	1	6	0
Psat1g077400	chr1LG6	125355027	125356278	+	1252	0	0	0	0	0	0
Psat1g077440	chr1LG6	125414936	125439296	+	24361	10984	10280	9299	7702	7686	8748
Psat1g077480	chr1LG6	125446074	125447466	+	1393	0	1	0	5	2	2
Psat1g077520	chr1LG6	125452077	125456938	-	4862	15465	15215	15512	15501	15661	16397
Psat1g077560	chr1LG6	125500446	125502506	+	2061	37	44	51	58	39	28
Psat1g077600	chr1LG6	125533517	125536129	-	2613	3063	2883	3425	2987	3394	3559
Psat1g077640	chr1LG6	125573197	125578767	-	5571	316	317	385	407	329	413
Psat1g077680	chr1LG6	125583771	125584700	-	930	0	0	0	0	0	0
Psat1g077720	chr1LG6	125596688	125599485	+	2798	0	0	0	0	0	0
Psat1g077840	chr1LG6	126267701	126269240	+	1540	74	67	90	27	10	17
Psat1g077880	chr1LG6	127070085	127071651	+	1567	0	0	0	0	1	0
Psat1g077920	chr1LG6	127071981	127072682	-	702	0	0	0	0	0	0
Psat1g077960	chr1LG6	127438519	127438794	-	276	0	0	0	0	0	0
Psat1g078000	chr1LG6	127455574	127459328	+	3755	3	1	5	12	8	5
Psat1g078040	chr1LG6	127672178	127672462	+	285	0	0	0	0	0	0
Psat1g078080	chr1LG6	127907987	127909076	+	1090	0	0	0	0	0	0
Psat1g078160	chr1LG6	128073648	128082353	+	8706	6513	5943	8264	9595	9649	11101
Psat1g078200	chr1LG6	128090139	128090591	+	453	0	1	1	2	0	0
Psat1g078240	chr1LG6	128116489	128116824	+	336	0	0	0	0	0	0
Psat1g078280	chr1LG6	128149216	128151392	+	2177	7	2	0	4	1	1
Psat1g078320	chr1LG6	128200421	128201554	+	1134	6050	5309	6096	2161	3002	1477
Psat1g078360	chr1LG6	128201294	128207230	-	5937	1058	942	948	788	761	810
Psat1g078400	chr1LG6	128246418	128261919	+	15502	30	25	30	3	14	9
Psat1g078440	chr1LG6	128262075	128264276	-	2202	5916	5165	5349	3428	3305	3358
Psat1g078480	chr1LG6	128317193	128319692	-	2500	322	339	267	58	48	45
Psat1g078560	chr1LG6	128559970	128562033	+	2064	2724	2482	3070	3989	3629	4264
Psat1g078600	chr1LG6	128563850	128566189	-	2340	7	6	4	3	11	12
Psat1g078640	chr1LG6	128783565	128785112	+	1548	0	2	0	0	2	0
Psat1g078680	chr1LG6	128785244	128786214	-	971	0	0	0	0	0	0
Psat1g078720	chr1LG6	128849590	128853501	+	3912	2710	2569	2801	2955	2782	2841
Psat1g078760	chr1LG6	128853879	128860363	-	6485	3158	2982	3934	4565	4352	4674
Psat1g078800	chr1LG6	128939093	128939980	+	888	0	0	0	0	2	0
Psat1g078840	chr1LG6	129334585	129335624	-	1040	2	9	13	6	9	14
Psat1g078880	chr1LG6	129338251	129340015	-	1765	8	10	14	10	11	8
Psat1g078920	chr1LG6	129401035	129409357	-	8323	6424	5713	5425	4853	4458	4823
Psat1g078960	chr1LG6	129500681	129501268	-	588	0	0	0	0	0	0
Psat1g079000	chr1LG6	129515937	129516524	-	588	0	0	0	0	0	0
Psat1g079040	chr1LG6	129542141	129544981	+	2841	1886	1867	1852	1749	1797	1820
Psat1g079080	chr1LG6	129558748	129562379	-	3632	2388	2217	2235	3553	3098	4016
Psat1g079120	chr1LG6	129564751	129566233	-	1483	0	0	0	0	0	0
Psat1g079160	chr1LG6	129613141	129615227	+	2087	9038	7845	9133	13347	13524	13232
Psat1g079200	chr1LG6	129647416	129648090	+	675	0	0	0	0	0	0
Psat1g079240	chr1LG6	129653808	129656643	+	2836	4104	3860	3923	2442	2750	2548
Psat1g079280	chr1LG6	129702481	129704148	+	1668	5254	5404	5056	6357	6050	6123
Psat1g079320	chr1LG6	129713561	129714121	+	561	0	0	0	0	0	0
Psat1g079360	chr1LG6	129771297	129771520	+	224	0	0	0	0	0	0
Psat1g079400	chr1LG6	129832949	129833257	+	309	0	0	0	0	0	0
Psat1g079440	chr1LG6	129844256	129844561	+	306	0	0	0	0	0	0
Psat1g079480	chr1LG6	129875942	129878211	-	2270	808	729	930	960	936	876
Psat1g079520	chr1LG6	129892215	129893563	+	1349	1046	1018	689	942	766	1275
Psat1g079560	chr1LG6	129894345	129898717	-	4373	561	570	468	475	468	546
Psat1g079600	chr1LG6	130045963	130046301	-	339	0	0	0	0	0	0
Psat1g079640	chr1LG6	130046680	130048389	-	1710	0	0	0	0	0	0
Psat1g079680	chr1LG6	130061906	130064503	-	2598	8717	8337	6119	4561	4715	5301
Psat1g079720	chr1LG6	130086987	130088501	+	1515	1	0	1	0	0	0
Psat1g079800	chr1LG6	130090272	130091491	-	1220	140	114	136	68	100	59
Psat1g079840	chr1LG6	130120631	130122722	-	2092	0	0	0	0	0	0
Psat1g079880	chr1LG6	130144887	130157329	+	12443	2079	1788	2869	3344	3128	3654
Psat1g079920	chr1LG6	130172835	130176428	+	3594	0	1	0	0	0	1
Psat1g079960	chr1LG6	130180550	130183325	+	2776	911	840	1078	1213	1083	1131
Psat1g080000	chr1LG6	130535840	130537928	-	2089	0	0	0	0	0	0
Psat1g080040	chr1LG6	130670724	130674012	+	3289	1933	1841	1831	996	1016	1013
Psat1g080160	chr1LG6	131090451	131092864	+	2414	10644	10893	10364	10899	11282	11304
Psat1g080240	chr1LG6	131105961	131109639	+	3679	137	210	182	111	108	130
Psat1g080320	chr1LG6	131239950	131244616	-	4667	604	601	565	102	152	92
Psat1g080400	chr1LG6	131417513	131418082	-	570	0	0	0	0	0	0
Psat1g080440	chr1LG6	131443626	131445112	+	1487	2091	2094	991	51	75	73
Psat1g080520	chr1LG6	131577412	131580683	-	3272	2429	2312	2679	2655	2936	3055
Psat1g080560	chr1LG6	131672290	131673768	-	1479	0	0	0	0	0	0
Psat1g080600	chr1LG6	131885860	131887700	+	1841	0	0	0	0	0	0
Psat1g080640	chr1LG6	131965522	131969068	+	3547	1505	1312	1634	634	777	929
Psat1g080680	chr1LG6	131987349	131992248	-	4900	860	857	961	1128	1020	1177
Psat1g080720	chr1LG6	131994286	131996391	+	2106	0	0	0	0	0	0
Psat1g080760	chr1LG6	132001167	132001526	-	360	0	0	0	0	0	0
Psat1g080800	chr1LG6	132006468	132008076	+	1609	0	0	0	0	0	0
Psat1g080840	chr1LG6	132013568	132018671	-	5104	15	13	23	39	46	35
Psat1g080880	chr1LG6	132661640	132662471	-	832	17	16	29	8	15	12
Psat1g080920	chr1LG6	132698170	132700560	+	2391	285	308	263	374	333	408
Psat1g080960	chr1LG6	132700624	132705909	-	5286	6516	6198	6341	2210	2805	2135
Psat1g081000	chr1LG6	132756777	132758143	+	1367	151	160	139	60	66	58
Psat1g081040	chr1LG6	132758304	132762302	-	3999	346	326	282	55	64	29
Psat1g081080	chr1LG6	132765062	132768849	-	3788	362	398	544	334	325	260
Psat1g081120	chr1LG6	132788073	132790076	-	2004	0	0	0	0	0	0
Psat1g081160	chr1LG6	132794308	132796377	-	2070	197	162	200	170	266	191
Psat1g081200	chr1LG6	133092482	133092963	+	482	15	16	31	40	44	54
Psat1g081240	chr1LG6	133093783	133096494	-	2712	236	220	331	512	435	541
Psat1g081280	chr1LG6	133096892	133097219	+	328	38	46	45	51	57	70
Psat1g081320	chr1LG6	133169717	133171705	+	1989	809	692	865	1033	847	970
Psat1g081360	chr1LG6	133292368	133297447	+	5080	1176	1179	1432	1609	1600	1707
Psat1g081400	chr1LG6	133297459	133299582	-	2124	120	119	168	387	288	415
Psat1g081440	chr1LG6	133314755	133316815	-	2061	0	0	0	0	0	0
Psat1g081480	chr1LG6	133540799	133541909	+	1111	9	10	3	9	5	8
Psat1g081520	chr1LG6	133545987	133547021	+	1035	9	23	4	60	2	3
Psat1g081560	chr1LG6	133557488	133557949	+	462	4	2	1	30	0	0
Psat1g081600	chr1LG6	133561763	133567639	-	5877	559	521	621	126	133	97
Psat1g081640	chr1LG6	133714349	133718379	-	4031	559	559	580	825	761	1024
Psat1g081680	chr1LG6	133729771	133731212	-	1442	638	605	690	576	554	520
Psat1g081720	chr1LG6	133740417	133744504	-	4088	1110	1011	1654	1256	1341	1409
Psat1g081760	chr1LG6	133793698	133798748	-	5051	2099	2110	2258	3002	2820	3294
Psat1g081800	chr1LG6	133849908	133850885	+	978	2377	2193	2383	2685	2386	2629
Psat1g081840	chr1LG6	133851331	133851518	-	188	194	157	240	346	261	295
Psat1g081880	chr1LG6	134303828	134305607	-	1780	0	0	0	2	0	2
Psat1g081920	chr1LG6	134308379	134315935	+	7557	2306	2142	2510	2707	2634	2881
Psat1g081960	chr1LG6	134405386	134405742	+	357	0	0	0	0	0	0
Psat1g082000	chr1LG6	134474759	134475784	+	1026	0	0	0	0	0	1
Psat1g082040	chr1LG6	134476489	134479512	-	3024	7389	7302	8018	6892	6915	6852
Psat1g082080	chr1LG6	134526392	134526974	-	583	0	0	0	0	0	0
Psat1g082120	chr1LG6	134568788	134569135	+	348	0	0	0	0	0	0
Psat1g082160	chr1LG6	134583157	134588804	+	5648	0	0	0	0	0	0
Psat1g082200	chr1LG6	134592607	134592962	-	356	0	0	0	0	0	0
Psat1g082240	chr1LG6	134593271	134595867	-	2597	1393	1221	1558	1616	1346	1481
Psat1g082280	chr1LG6	134620951	134621223	+	273	0	0	0	0	0	0
Psat1g082320	chr1LG6	134638819	134639285	+	467	22	16	4	7	8	4
Psat1g082360	chr1LG6	134666363	134671619	+	5257	5526	5561	5081	4970	4691	5486
Psat1g082400	chr1LG6	134742613	134748825	+	6213	3740	3723	4171	4190	4078	4258
Psat1g082440	chr1LG6	134761884	134766663	+	4780	2879	2642	3031	2651	2666	2876
Psat1g082480	chr1LG6	134776759	134780064	-	3306	276	329	343	168	105	105
Psat1g082520	chr1LG6	134901775	134902586	+	812	0	0	0	0	0	0
Psat1g082560	chr1LG6	134908265	134911588	+	3324	156949	150741	159123	172038	173461	169345
Psat1g082600	chr1LG6	134955857	134959238	+	3382	233702	220954	242239	225513	226481	219020
Psat1g082640	chr1LG6	134962535	134963318	+	784	0	0	0	0	0	0
Psat1g082680	chr1LG6	134968696	134969918	+	1223	19	16	12	30	13	20
Psat1g082720	chr1LG6	135064927	135066285	-	1359	0	0	0	0	0	0
Psat1g082760	chr1LG6	135082498	135084586	-	2089	533	582	968	36	95	50
Psat1g082800	chr1LG6	135089096	135089425	+	330	0	0	0	0	0	0
Psat1g082840	chr1LG6	135312256	135312492	+	237	0	0	0	0	0	0
Psat1g082880	chr1LG6	135404148	135405382	-	1235	0	0	0	0	0	0
Psat1g082920	chr1LG6	135494673	135495499	-	827	390	416	643	1435	1025	1654
Psat1g082960	chr1LG6	135628890	135630565	-	1676	362	399	527	776	642	958
Psat1g083000	chr1LG6	135891386	135898833	-	7448	498	507	521	574	552	770
Psat1g083040	chr1LG6	135899084	135902397	-	3314	462	342	671	682	712	788
Psat1g083080	chr1LG6	135925998	135929262	+	3265	8	12	0	0	0	1
Psat1g083120	chr1LG6	135929718	135930630	+	913	0	0	0	0	0	0
Psat1g083160	chr1LG6	136143426	136145148	-	1723	0	0	0	0	0	0
Psat1g083200	chr1LG6	136361032	136362795	+	1764	333	479	315	5295	2711	5455
Psat1g083240	chr1LG6	136418388	136420027	+	1640	3	0	1	0	0	1
Psat1g083280	chr1LG6	136433322	136437099	+	3778	0	0	0	0	0	0
Psat1g083320	chr1LG6	136433413	136441842	-	8430	486	420	464	33	68	45
Psat1g083360	chr1LG6	136443093	136447082	-	3990	290	282	340	372	387	462
Psat1g083400	chr1LG6	136449490	136455674	-	6185	5650	5686	6781	4993	5321	5277
Psat1g083440	chr1LG6	136465907	136466978	-	1072	0	0	0	0	0	0
Psat1g083480	chr1LG6	136481539	136483728	+	2190	16434	14825	12969	1140	1390	1162
Psat1g083560	chr1LG6	136878556	136884749	+	6194	0	0	0	0	0	0
Psat1g083600	chr1LG6	136933301	136944324	-	11024	280	272	350	41	76	52
Psat1g083640	chr1LG6	137118476	137125286	+	6811	1185	1038	1747	266	458	325
Psat1g083680	chr1LG6	137298597	137299058	+	462	0	0	0	0	0	0
Psat1g083720	chr1LG6	137317636	137320748	-	3113	0	0	0	0	0	0
Psat1g083760	chr1LG6	137323872	137324588	-	717	0	0	0	0	0	0
Psat1g083800	chr1LG6	137363208	137368560	-	5353	1110	1211	1551	1520	1713	1596
Psat1g083880	chr1LG6	137411982	137412214	+	233	0	0	0	0	0	0
Psat1g083920	chr1LG6	137439309	137440938	-	1630	27	36	36	63	40	57
Psat1g083960	chr1LG6	137441990	137442532	+	543	326	361	286	333	342	463
Psat1g084000	chr1LG6	137442724	137445035	-	2312	4045	3888	4350	4589	4336	5244
Psat1g084080	chr1LG6	137463799	137465533	-	1735	25	130	17	17	147	11
Psat1g084120	chr1LG6	137490641	137491411	-	771	0	0	0	0	0	0
Psat1g084160	chr1LG6	137498033	137501484	-	3452	5016	4941	6751	3789	4355	3715
Psat1g084200	chr1LG6	137509990	137518315	-	8326	8531	8200	9070	4276	4515	4268
Psat1g084240	chr1LG6	137519587	137523701	-	4115	3905	4143	4173	3295	3278	3309
Psat1g084280	chr1LG6	138250514	138250954	+	441	0	2	0	0	1	3
Psat1g084320	chr1LG6	138417374	138418544	+	1171	0	0	0	0	0	0
Psat1g084360	chr1LG6	138419157	138419789	+	633	0	0	0	0	0	0
Psat1g084400	chr1LG6	138423834	138426419	-	2586	0	0	0	0	0	0
Psat1g084440	chr1LG6	138433574	138437783	+	4210	0	0	0	0	0	0
Psat1g084480	chr1LG6	138437809	138442823	-	5015	0	0	0	0	0	0
Psat1g084520	chr1LG6	138474099	138477347	-	3249	1	0	0	0	0	1
Psat1g084560	chr1LG6	138756824	138758691	+	1868	35	28	38	40	63	40
Psat1g084600	chr1LG6	138823256	138825352	-	2097	252	192	267	67	131	52
Psat1g084640	chr1LG6	139074996	139081838	-	6843	17470	15909	18149	15749	16742	16466
Psat1g084680	chr1LG6	139119117	139119350	+	234	0	0	0	0	0	0
Psat1g084720	chr1LG6	139241818	139248178	-	6361	2080	2061	2255	2209	2211	2279
Psat1g084760	chr1LG6	139270564	139276199	-	5636	1722	1722	1830	1279	1282	1324
Psat1g084800	chr1LG6	139332373	139333622	-	1250	6	4	4	3	2	8
Psat1g084840	chr1LG6	139414157	139415056	+	900	64	53	28	4	4	4
Psat1g084880	chr1LG6	139415500	139422868	-	7369	4981	4979	5137	4373	4192	4757
Psat1g084920	chr1LG6	139507568	139512047	+	4480	683	614	868	515	642	538
Psat1g084960	chr1LG6	139517088	139522272	+	5185	200	193	276	330	333	354
Psat1g085000	chr1LG6	139795662	139803207	+	7546	1280	1408	1598	1915	1776	2137
Psat1g085040	chr1LG6	139804852	139808084	-	3233	639	621	723	601	593	554
Psat1g085080	chr1LG6	139814592	139816033	-	1442	75	83	44	39	15	13
Psat1g085120	chr1LG6	139899302	139901671	+	2370	0	0	0	0	0	0
Psat1g085160	chr1LG6	139919893	139920272	+	380	9	1	1	3	4	4
Psat1g085200	chr1LG6	139940784	139942555	+	1772	501	471	548	263	304	248
Psat1g085240	chr1LG6	139945932	139946468	-	537	0	0	0	0	0	0
Psat1g085320	chr1LG6	140178168	140178507	+	340	21	6	13	14	20	10
Psat1g085360	chr1LG6	140211431	140212917	+	1487	628	722	188	339	240	184
Psat1g085400	chr1LG6	140219891	140220208	+	318	1846	1519	1387	689	920	917
Psat1g085440	chr1LG6	140291884	140293146	+	1263	2	6	1	10	1	2
Psat1g085480	chr1LG6	140293574	140298646	-	5073	834	786	917	1268	1146	1421
Psat1g085520	chr1LG6	140449723	140450612	-	890	40	13	21	5	1	0
Psat1g085560	chr1LG6	140482333	140483584	+	1252	2023	1808	2143	986	1250	1067
Psat1g085600	chr1LG6	140566652	140569424	-	2773	1627	1443	1588	909	939	797
Psat1g085640	chr1LG6	140619105	140621853	-	2749	0	0	0	0	0	0
Psat1g085680	chr1LG6	140672349	140674364	+	2016	0	0	0	0	0	0
Psat1g085720	chr1LG6	140818800	140821683	+	2884	2007	1811	2219	2042	2191	2136
Psat1g085760	chr1LG6	140839880	140847369	+	7490	479	500	554	389	465	337
Psat1g085800	chr1LG6	140849515	140854026	-	4512	0	0	2	1	4	2
Psat1g085840	chr1LG6	140857338	140860552	-	3215	2979	2908	3089	3186	3274	3301
Psat1g085880	chr1LG6	140888146	140888496	-	351	0	0	0	0	0	0
Psat1g085920	chr1LG6	140902459	140905553	+	3095	44	41	69	88	91	78
Psat1g086000	chr1LG6	140959015	140960220	+	1206	1395	1710	386	831	388	188
Psat1g086040	chr1LG6	140963679	140964453	+	775	4	4	14	3	1	9
Psat1g086080	chr1LG6	140966981	140967319	+	339	0	0	0	0	0	0
Psat1g086120	chr1LG6	140994499	140994813	+	315	0	0	0	0	0	0
Psat1g086160	chr1LG6	141000570	141001921	+	1352	666	737	839	1560	1461	1535
Psat1g086200	chr1LG6	141106018	141107446	-	1429	9548	9759	8169	1492	2324	1839
Psat1g086280	chr1LG6	141120354	141124028	+	3675	0	0	0	0	0	0
Psat1g086320	chr1LG6	141147719	141148068	+	350	0	0	0	0	0	0
Psat1g086360	chr1LG6	141302080	141303884	+	1805	11076	8051	8864	4305	5542	5645
Psat1g086400	chr1LG6	141310591	141311236	+	646	76	57	20	44	26	35
Psat1g086440	chr1LG6	141324864	141325503	+	640	60	107	3	17	34	40
Psat1g086480	chr1LG6	141330586	141331841	+	1256	6515	4791	3419	1937	2318	2243
Psat1g086520	chr1LG6	141352406	141354147	+	1742	8780	8125	6246	2507	3066	3656
Psat1g086560	chr1LG6	141372131	141372781	+	651	57	80	61	10	24	15
Psat1g086600	chr1LG6	141374650	141375091	+	442	5438	5040	3663	602	1081	1302
Psat1g086640	chr1LG6	141383915	141384500	+	586	0	0	0	0	0	0
Psat1g086680	chr1LG6	141481001	141484113	+	3113	564	596	933	4936	4330	5509
Psat1g086720	chr1LG6	142714268	142726638	+	12371	2715	2540	2755	2026	2038	2082
Psat1g086760	chr1LG6	142738030	142740619	-	2590	3542	3528	4736	5242	5410	4882
Psat1g086800	chr1LG6	143860492	143861435	-	944	0	0	0	0	0	0
Psat1g086840	chr1LG6	143892436	143898440	+	6005	1672	1584	1549	1450	1396	1609
Psat1g086880	chr1LG6	143918368	143919150	+	783	0	0	0	0	0	0
Psat1g086920	chr1LG6	143999791	144000233	+	443	6	7	0	2	0	4
Psat1g086960	chr1LG6	144095451	144096138	+	688	0	0	0	0	0	0
Psat1g087000	chr1LG6	144152148	144175070	-	22923	20	15	7	10	10	20
Psat1g087040	chr1LG6	144238314	144239347	-	1034	4	5	2	11	12	2
Psat1g087080	chr1LG6	144239765	144240362	+	598	122	91	112	173	132	160
Psat1g087120	chr1LG6	144247578	144247961	-	384	0	0	0	0	0	0
Psat1g087160	chr1LG6	144248380	144249660	-	1281	8	0	1	0	3	0
Psat1g087200	chr1LG6	144252225	144252491	+	267	0	0	0	0	0	0
Psat1g087240	chr1LG6	144264018	144265205	-	1188	0	0	0	0	0	0
Psat1g087280	chr1LG6	144293583	144298145	+	4563	2374	2444	2799	820	873	757
Psat1g087400	chr1LG6	144361218	144364345	-	3128	6088	5664	5537	3169	3605	3148
Psat1g087440	chr1LG6	144408397	144411185	+	2789	1203	1048	1137	1237	1090	1213
Psat1g087480	chr1LG6	144412181	144414970	-	2790	221	229	240	323	289	292
Psat1g087520	chr1LG6	144529675	144529878	+	204	0	0	0	0	0	0
Psat1g087560	chr1LG6	144837223	144837456	+	234	0	0	0	0	0	0
Psat1g087600	chr1LG6	144838046	144840108	+	2063	27949	26035	23701	16432	17892	18025
Psat1g087640	chr1LG6	144959605	144965988	-	6384	12934	12823	12949	12107	12915	12696
Psat1g087680	chr1LG6	144971245	144974404	-	3160	3926	3976	4060	3938	3940	4311
[truncated: 42,758 more rows]

## Sheet: Table S3
Table S3. RPKMs
Geneid	X1	X2	X3	X4	X5	X6
Psat1g000040	3.98210717312248	3.61062947089196	3.81044342156376	4.09888681553531	4.64808841173326	0.211367485850738
Psat1g000080	0.615785630639643	0.614742916735765	0.921311488647841	0.867890810261047	0.976428322336156	0.757767472661144
Psat1g000120	1.21256123908391	1.35707285916323	1.10984185560715	1.24240869797314	1.24247379844463	1.21016099411951
Psat1g000160	1.35726698770423	1.34647309460658	1.25852000022978	1.63873223104088	1.48190998251353	1.83872378417179
Psat1g000200	0	0	0	0	0	0
Psat1g000240	0	0	0	0	0	0
Psat1g000280	0	0	0	0	0	0
Psat1g000320	0.0323029849496174	0.0123548628527998	0.014050201329786	0.0500913689737339	0.00626174921139279	0.060271491907427
Psat1g000360	1.23835770311059	1.1992614704418	1.31203373155174	1.61870426241859	1.8865355631043	1.75364830865382
Psat1g000400	2.86572132770805	2.71155289272688	2.56219471449977	4.29366862701736	3.76305511357933	4.24656494300119
Psat1g000440	0.30557760785435	0.389198558337052	0.466019723393324	0.827156842057743	0.758478937866658	0.708013234968994
Psat1g000480	0.866272127689694	0.802182557634488	0.987328312952956	1.15737997411766	1.13795144133094	1.07134759952563
Psat1g000520	8.68191067560525	8.49773493777941	7.68593989036516	7.38946958794993	7.46163781332711	8.09409385407045
Psat1g000560	7.21574027328667	7.32306685473365	7.15992873560086	9.2584925845054	8.41299802624549	9.13038238060156
Psat1g000600	0.308279054634312	0.284540677757792	0.276928940007024	0.214630217247418	0.268301829461839	0.20659979819997
Psat1g000640	0.935174204622569	0.99806922508169	1.10541528514628	0.601118939214263	0.56449492255135	0.515120041274655
Psat1g000680	0	0	0	0.00910262082076104	0.00910309778531241	0.00876204501294514
Psat1g000720	3.42946384762532	3.34534182596777	3.34825582814965	4.61353184356927	4.38013715751934	5.08193785393308
Psat1g000760	199.304979934585	211.693919068171	196.977975160965	243.035471958584	228.725045334883	261.975948272179
Psat1g000800	0	0	0	0	0	0
Psat1g000880	20.0288817643304	18.7341649672419	20.144643953571	14.4433661680555	15.9101275942021	13.3013424216898
Psat1g000920	1.27661769882794	1.33125409342422	1.09629358199868	0.884059590846333	0.919004831998548	0.604645375172038
Psat1g001000	0	0	0	0	0	0
Psat1g001040	100.570021862318	91.8456017436353	85.129020902516	16.5197805590463	22.469888449848	17.0701855450929
Psat1g001080	4.29995261978623	4.2624389486788	4.28901303411887	2.24521575788446	2.38414845220109	2.01423501286644
Psat1g001120	6.05937149942487	6.19344381424131	5.76701444045632	6.26319324596857	6.10158366303695	6.07338948910255
Psat1g001160	0	0	0	0	0	0.0160126883220256
Psat1g001200	0	0	0	0	0	0
Psat1g001240	0	0	0	0	0	0
Psat1g001280	0	0.0406978466372215	0.074051870361265	0.0412511833726974	0.082506689753583	0.0397077646829421
Psat1g001320	0	0	0	0	0	0
Psat1g001360	0	0	0	0	0	0
Psat1g001400	0.0949511981852389	0	0.0605719790661884	0.0337421027114735	0.0674877415005667	0.032479637305669
Psat1g001440	0	0	0	0	0	0
Psat1g001480	11.7363380354287	6.64714642964209	8.98793600442112	2.53060054564841	3.44147469157929	3.02162412367367
Psat1g001520	1.53607644890251	1.69045485590094	1.81643514180116	2.53051099856612	2.28930156168444	2.30308871660068
Psat1g001560	0.836757434007418	0.750665796246103	0.965532934692008	0.11660873731171	0.198245240657915	0.117858095664321
Psat1g001600	0.0991712514379162	0	0	0	0.158596192526332	0
Psat1g001640	0.00720954170388728	0.0151658103785446	0.0137974944238006	0.00768600401020641	0.00768640674602577	0.00739843111486159
Psat1g001680	38.9157549317221	39.8283365081971	38.1470890893729	44.5319869937963	40.4993530192241	46.6637818857376
Psat1g001720	0.1953173851264	0.392189063217575	0.254860216959526	0.227155057511193	0.0946529000488717	0.163992014884193
Psat1g001760	7.28562751842738	8.54056615682239	9.29540408051079	15.8396102048514	14.6188806673807	16.4994442559672
Psat1g001800	0	0	0	0	0	0
Psat1g001840	0	0	0.177519264284049	0	0	0
Psat1g001920	0.0326141752597288	0	0.00780205455085191	0.0434619654292123	0.00869284855503645	0
Psat1g001960	8.01580133700465	7.74766787455978	7.65890681437154	7.85806188605947	7.5222957687715	7.31102429144598
Psat1g002000	5.33545331576773	5.25972624576265	5.71328095612246	6.88322568490167	6.51907091376381	6.72909982508143
Psat1g002040	33.3799480913487	33.4879459605925	30.6237284833647	25.8208315197398	25.0866095162265	23.7859741899392
Psat1g002080	0	0	0	0	0	0
Psat1g002120	10.321777395959	11.0779404703469	11.2220156100184	11.2386169758486	11.2257939234283	11.2957723822041
Psat1g002160	0	0	0	0	0	0
Psat1g002200	0.0224632868189911	0	0	0.0478956692850782	0	0.034577734681958
Psat1g002240	17.5979504397155	15.3288942804125	11.3131223128252	3.1040445525098	4.57941759425593	4.69293172894456
Psat1g002280	3.82517684117677	3.57667401999361	3.39882972331602	2.37750615167121	2.62169216216997	2.95541410166366
Psat1g002320	61.8122893903201	67.2608406129323	47.1827381107112	15.4669007710793	13.4880955592152	13.088614568242
Psat1g002360	0.20904089195927	0.239854448882532	0.163660414694804	0.182336671430205	0.121564150410531	0.0877572599167366
Psat1g002400	3.38671783566639	3.81565994545776	1.82290533047414	0.250731830425179	0.310296898421084	0.313755863933024
Psat1g002440	0	0	0	0	0	0
Psat1g002480	24.5225614935554	24.6042646715244	24.9365405554294	44.7805549547082	41.2067262643557	51.2324813627206
Psat1g002520	0.484147630244715	0.46794795342905	0.564816701429523	0.89382445636675	0.857338648089628	0.912560622015334
Psat1g002560	0	0	0	0	0	0
Psat1g002600	0	0	0	0	0	0
Psat1g002640	12.5156130027931	12.3480390500186	11.6977825307176	14.6553117999854	13.2194118187589	14.1965178494462
Psat1g002680	0.0789859524726766	0.0830764303037087	0.0377904825147458	0	0	0
Psat1g002720	3.49756099126761	3.58231773022266	3.5572120596301	4.48784481632791	3.78472415641641	4.17485916030173
Psat1g002800	5.10715042460803	5.1447274155898	5.99856866068973	7.44827378638654	6.8382628534595	7.07167356984039
Psat1g002840	0	0	0	0	0	0
Psat1g002880	0	0.00943165099563203	0.634971228643613	0.0382395430594864	0.00956038668946407	0.101224214590273
Psat1g002920	0.263119100635859	0.374420189062437	0.562794214745614	0.297008520283421	0.363029434915765	0.238246588097653
Psat1g002960	0	0	0	0	0	0
Psat1g003000	0	0	0	0	0	0
Psat1g003040	0.216108826565557	0.193764397114816	0.274593506052502	0.0113307034508759	0.00377709905460965	0.0618049938780274
Psat1g003080	0.120252565366335	0.0632400670799938	0.0575343124513421	0.0106833154543064	0	0.041134390958976
Psat1g003120	2.29739320595639	2.06591151272852	2.67038903540353	3.58102817738582	3.26117865842822	3.84134340036583
Psat1g003160	0.208503491752668	0.126963937951856	0.168012768163919	0.0233982122081202	0.16379606769113	0.135136589314406
Psat1g003200	59.5788756945278	58.5639317887985	56.9976488264698	47.4531990382652	48.7332394361917	47.6160086778539
Psat1g003240	5.08931918766156	5.39146117088463	5.95359285543867	5.95356291314696	5.89521600575618	6.37540798503553
Psat1g003280	0.0365795599566084	0.102597121577258	0.116675533447166	0.012999006782289	0.064998439559972	0.0625632357937066
Psat1g003320	1.4183795263795	1.47970499763169	1.07033973861532	1.46294248422691	1.40154774790712	1.37270529139928
Psat1g003360	45.209751375557	45.3375261856516	42.2112723702151	33.7273308231897	36.5794444052668	32.9859903609919
Psat1g003400	8.39291526781517	8.03436132656745	8.31044984624243	7.23154981973134	6.22473245045808	6.89024717655162
Psat1g003440	0	0	0	0	0	0
Psat1g003480	28.9823909585978	27.5918447086955	20.7619320166216	4.17636467390317	5.53946865476982	4.61254200385774
Psat1g003520	16.1547685878138	16.912151504272	17.2341997420317	21.3473080423997	19.7859904640268	22.6990300022314
Psat1g003560	19.961233115426	23.4285322509519	11.9455032447416	2.42179767520967	2.78072821460151	4.4573135566874
Psat1g003600	6.3016230655801	6.32633572963555	6.43076210051309	4.96414043335411	5.04083783291838	4.89457515149285
Psat1g003640	0	0	0	0	0	0
Psat1g003680	0	0	0	0	0	0
Psat1g003720	0	0	0	0	0	0
Psat1g003760	0	0	0	0	0	0
Psat1g003800	0	0	0	0	0	0
Psat1g003840	0	0	0	0	0	0
Psat1g003880	0	0	0	0	0	0
Psat1g003920	0.0164878312119688	0	0	0	0	0
Psat1g003960	0	0	0	0	0	0
Psat1g004000	0	0	0	0	0	0
Psat1g004040	0.502151027909818	0.487528734096202	0.510073385171621	0.815359512549554	0.568310649502897	0.658007839679592
Psat1g004080	0	0	0	0	0	0
Psat1g004200	0.524918163936747	0.517951656919788	0.714597555782069	0.530763002877811	0.490404556518366	0.516457741296569
Psat1g004240	0	0	0	0	0	0
Psat1g004280	0	0	0	0	0	0
Psat1g004320	0	0	0	0	0	0
Psat1g004360	0	0	0	0	0	0
Psat1g004400	0	0	0	0	0	0
Psat1g004440	0	0	0	0	0	0
Psat1g004480	15.8949639190268	20.0221974813593	17.3686517071269	29.6899901017665	22.1496426168431	24.9534838766793
Psat1g004520	9.27823658217951	9.858881698001	11.4718178831473	11.9830116362446	12.5101075384937	10.8893060689361
Psat1g004560	29.205310551681	29.210463968083	35.3196571778084	39.4256974622488	43.5229744709329	39.0487365732804
Psat1g004600	0	0	0	0	0	0
Psat1g004640	0.786224394469277	0.557158775079329	0.629610529593862	1.87253914027084	0.540984096955709	2.00275314581603
Psat1g004680	1.83458085296462	1.92958904205854	2.06373958078106	2.26992867378189	2.19047029994555	2.00358762629346
Psat1g004720	0.0297513754313749	0	0	0	0	0
Psat1g004760	12.6647681953064	14.83581859379	16.5827025134864	5.27391846322862	6.74469522062532	4.68657074282143
Psat1g004800	1.79796047973181	1.87544349875409	1.89818531845571	4.80780024101035	4.24566055908449	5.19973398876982
Psat1g004840	1.60584017492856	2.16192317050803	1.79125333021917	3.15001839747701	3.34584702259115	3.55007555913114
Psat1g004880	17.5542335512704	18.0915662424249	18.434155728288	26.1719155664691	23.5731613436866	26.9526297685804
Psat1g004920	6.19657057432398	6.22604310455781	3.87462653203986	2.38329391047433	2.36999108022651	1.87407201706793
Psat1g004960	51.887124395621	62.1894499833218	80.8483214679516	51.6704639779172	76.9574837189192	46.5934080367312
Psat1g005000	56.8243968508263	56.0789499188374	55.7043770240386	68.2942702552063	69.5090076406649	66.1292305508557
Psat1g005040	0.0875040453863967	0.115044566474499	0.0418659267075125	0	0.00583074237229161	0
Psat1g005080	0	0	0	0	0	0
Psat1g005120	0	0	0	0	0.0441908895584206	0
Psat1g005160	0	0	0	0	0	0
Psat1g005200	0	0	0	0.0265131444835046	0.0176763558233682	0.0255211515423492
Psat1g005240	61.8493382207173	67.3473206921724	57.2111787608877	89.5718401711215	84.3352006877698	94.6518061387129
Psat1g005280	4.53603474524179	3.76722099203177	4.08848242454892	4.14545275536367	3.76578786234706	3.7646011828449
Psat1g005320	0.385390157340087	0.431784287789395	0.280590785380137	0	0.0178644021619147	0.0257926531545018
Psat1g005360	0	0	0	0	0	0
Psat1g005400	3.73145122179112	3.73061516693844	3.72999441113528	3.9835187545287	3.56568200846433	4.05276114476248
Psat1g005440	8.1410095410689	8.41295558173527	8.44778554903332	10.6113340835998	10.0004286539862	10.4164841518708
Psat1g005480	0.709378884339342	0.52109673440291	0.40943397456262	0.300103226386739	0.768304515518647	0.311984808804075
Psat1g005520	0.00914801431097963	0.0240544156755699	0.0218841366117165	0.00487629294395398	0	0.014081537321795
Psat1g005560	0.980977907645666	1.0005141448067	1.05602529864895	0.578363802180178	0.732896643231591	0.598669218181178
Psat1g005600	0	0	0	0.115336641995582	0.115342685473696	0.0277553264248444
Psat1g005640	0	0	0	0	0	0
Psat1g005680	0	0	0	0	0	0
Psat1g005720	1.89090773077167	1.74939643895284	1.78780590143175	1.85626533708078	1.75796882524592	2.05620284757217
Psat1g005760	0.0695486698395776	0.0731504152544344	0.116463396113626	0.0741449841400172	0.0648802605789539	0.151663033678614
Psat1g005800	0	0	0	0	0.00805511135856087	0.0155066439958216
Psat1g005840	2.42521859351156	2.15100021460122	2.05877655935103	1.5561604848467	1.55624202547133	1.51354003212823
Psat1g005880	0.0780800093941603	0.0821235707803963	0.00996187680598665	0.0332960562526127	0.0277481674326786	0.00534171328938491
Psat1g005920	0	0	0	0	0	0
Psat1g005960	0.0625613034771901	0.010966865215326	0.0399095749922082	0.0333479192685825	0.0444662222036444	0.0267501685753465
Psat1g006000	0	0	0	0	0	0
Psat1g006040	0	0	0	0	0	0
Psat1g006080	0	0	0	0	0	0
Psat1g006120	0	0	0	0	0	0
Psat1g006160	0	0	0	0	0	0
Psat1g006200	0	0	0	0	0	0
Psat1g006280	0	0	0	0	0	0
Psat1g006320	14.3245280196052	15.6386668717981	12.375061428255	5.94929401333309	5.9361145784903	5.22025747190906
Psat1g006360	1.84814726673801	1.27594472273621	1.07281950754325	3.91256071853022	3.74934472812496	4.98860454829269
Psat1g006400	0.0337596659253713	0.0152177106662233	0.0553788482961045	0.00514153798521373	0.0205672295783427	0.00494916663555403
Psat1g006440	0	0	0	0	0	0
Psat1g006560	0.774498222457104	0.937870452477168	0.911761011629793	1.26840127720784	1.23044086951447	1.38565364178077
Psat1g006600	8.84186293081563	8.65432220757111	8.89490127645094	9.22809477800112	8.13202233144215	9.02917142591565
Psat1g006640	34.4840075004952	37.4628701045209	39.5353994305401	31.2023510724923	35.4698956267196	29.6316346324906
Psat1g006680	0	0	0	0	0	0
Psat1g006720	0	0	0	0	0	0
Psat1g006760	0.00870771963845118	0.00915866987738447	0.0249970216048758	0.0417743691130341	0.0371347182500679	0.0491472365474074
Psat1g006800	4.55871672944493	4.74617963197646	5.72665830611303	5.84563781333386	6.13596663594903	4.74748776652528
Psat1g006840	0	0	0	0	0	0
Psat1g006880	84.7276670320654	85.285495416398	98.1277513557369	102.257200259027	103.274108898029	97.2151299453522
Psat1g006920	0	0	0	0	0	0
Psat1g006960	5.61133992548897	5.74168767869976	4.9320697288797	3.92591407548159	3.99524161511854	3.40311887933289
Psat1g007000	0	0	0	0	0	0
Psat1g007040	3.38008681984231	3.04228964677007	3.06830725069725	4.47570246855079	4.14993370443901	4.65595600776765
Psat1g007080	6.79411400552788	6.60248398946275	7.49929841191117	6.49499206508061	6.71013866167919	6.68518918060568
Psat1g007120	0.827853972051507	0.824080328043268	0.792166203639759	1.51010304728858	1.38696047911002	1.76528556743439
Psat1g007160	0.600894831901961	0.593709762707701	0.605482940012696	0.412511833726974	0.40282677938514	0.327005120918347
Psat1g007200	5.8178919169082	6.02758089266389	6.15046740600061	6.53664341052246	6.4069890423401	6.5137266066362
Psat1g007240	0.0469209776078926	0.0904766380264398	0.0448982718662342	0.141728656891476	0.1500734999373	0.176551112597287
Psat1g007280	9.18706967718025	8.58953461814733	7.55861350629302	3.77511481137657	3.85590221829492	4.00680231864065
Psat1g007320	0.69096402477904	0.848840801290619	0.893911863646698	0.577516567217764	0.595226833222277	0.482165714007155
Psat1g007360	1.12128299364478	1.12038376797778	0.987110191515823	0.986193491937728	1.12372176614135	0.788202454564834
Psat1g007400	8.46816016402281	8.49579070154922	9.08931879338005	16.1393907454933	14.584494812722	17.6568029515742
Psat1g007440	4.15521747604299	4.60863366730645	4.02337865811175	8.78501747257876	7.50782960006227	9.22546582737327
Psat1g007480	0.996273065239601	0.788844047444873	0.889055858292143	0.644429021852407	0.716069765587117	0.68924180168719
Psat1g007520	6.10460872517356	6.16293842904296	5.86378476509319	2.72516754043834	3.45952636182112	2.71902986375557
Psat1g007560	2.60512494977616	2.92812925754935	3.22355544405476	3.31832262954438	4.13266179658867	3.26856543552938
Psat1g007600	6.45577552020989	6.22684521044284	6.39843487419116	4.51495337367844	5.2799437012803	4.78970357845251
Psat1g007640	0.794431182481751	0.904062281913997	1.39574809350182	1.0274273337301	1.5134519928826	2.61947642970662
Psat1g007680	3.84921037247343	4.40598426637745	3.46755932082967	8.27534609050547	8.67396416626798	7.19573753036969
Psat1g007720	0.00302624750093099	0.00318296901819137	0.00289578968636954	0.00322624535419378	0.00322641440492085	0.00310553494129701
Psat1g007760	15.339224195178	16.212883477102	15.4408572768576	15.6019157401949	15.5254614022042	15.7768115061326
Psat1g007800	35.1067133563513	33.0719624897436	34.6203625331513	19.7514875037249	22.426936839299	17.9527570467726
Psat1g007840	0	0	0	0	0	0
Psat1g007880	7.92717569059659	8.49210549897286	7.54330351801741	10.2351784849862	9.03059240996974	11.1477807778734
Psat1g007920	33.7763875548442	32.8240674215133	34.166841048722	34.9303211316094	34.4923071201154	34.8934942471783
Psat1g007960	17.8353431900835	19.8459360553146	17.2220373264295	16.7610749272982	15.2021259306246	17.3851132009148
Psat1g008000	3.90206481788384	4.19849075157989	3.32613216706419	1.7213559132004	3.32334735092866	2.1862549834645
Psat1g008040	0	0	0	0	0	0
Psat1g008080	0.29786213107524	0.23084352354883	0.390029640380527	0.217269113361116	0.150424960124507	0.176964581245056
Psat1g008120	0.722136543822037	0.709178270864673	0.799174670063501	1.47450340963857	1.35547992499906	1.52714950664085
Psat1g008160	5.92178267773267	6.48562334268102	6.91050734801608	6.74545965399441	7.23537730002089	7.21521036889591
Psat1g008200	0	0	0	0	0	0
Psat1g008280	0	0.0099515582589955	0.0362147662826822	0.040347447199868	0.0403495613494554	0.0291283814423279
Psat1g008320	19.4181979899645	19.1520830552492	25.6318359706036	31.735326639868	32.706562544421	26.9475189506269
Psat1g008360	4.69151456219752	4.3318374084252	3.65872719824755	2.64290738488076	2.73981642766888	2.56730889064043
Psat1g008400	11.356097421811	12.0419033541786	12.1109810876182	11.7476071683943	12.2743549350279	12.0110994561495
Psat1g008520	0.0501427675809689	0	0	0	0	0
Psat1g008560	0	0	0.0186544937349819	0	0.00519608930737891	0.0250070742269712
Psat1g008600	1.19795361250226	1.17345457803989	1.74466060943077	0.554355873308413	0.964910463379231	0.621424565087224
Psat1g008680	0	0.0391151526013295	0	0	0	0
Psat1g008720	0	0	0	0	0	0
Psat1g008760	0	0	0.00269647938802333	0.00300419058028906	0	0.00289178837724647
Psat1g008800	0	0	0	0	0	0
Psat1g008840	0.0690109223923644	0.0263944797309815	0.00600326784090855	0.0200650085945923	0.00668868665762411	0.0515047294481649
Psat1g008880	0	0	0	0	0	0
Psat1g008920	2.67506391904475	2.71038839440188	3.03331847175482	1.41607153425264	1.65570786079115	1.51048944238458
Psat1g008960	10.5676057187684	10.3568937699854	9.03307394125846	6.44764610051464	6.3916841396343	6.44229461224645
Psat1g009000	21.4780775000128	23.4663498444939	21.9814456011772	13.5892771019474	15.3325092435941	12.0456009094785
Psat1g009080	5.76222812794194	5.7754677675943	5.55888652884702	4.75560807196504	4.82279830822452	5.07263942806994
Psat1g009120	1.67174311953676	1.59018900588395	2.3659838264702	2.33964231435472	2.42203866541948	2.22624588452658
Psat1g009160	0	0	0	0	0	0
Psat1g009200	4.65881098649261	4.69103100912382	5.64474013705115	6.17023638799407	5.61114082584254	7.88109527112105
Psat1g009240	0.766849571042187	0.693541195339152	0.808572939818423	0.604034110122796	0.749874737373681	0.691706073725327
Psat1g009320	0.3779706685561	0.292927740134771	0.361676817054202	0.0636236676684397	0.0848360019457347	0.0408287862713164
Psat1g009360	12.7998887620397	13.7927314902122	15.287611697235	9.8580903561558	10.5191921018344	11.0989599263216
Psat1g009440	7.20732472617205	6.54634224649854	6.8397570768426	7.49356545217363	7.58612054081763	8.18345302361575
Psat1g009480	0	0	0	0	0	0
Psat1g009520	14.6094050637059	14.1234120563902	17.7527266145606	23.3836251952377	20.9802806418572	21.2932273793204
Psat1g009560	0	0	0	0	0	0
Psat1g009600	0	0	0	0	0	0
Psat1g009640	0	0	0	0	0	0
Psat1g009680	5.32364355246396	5.44459999578946	5.89711481908677	6.89537790538607	6.39032277578626	6.70448718346654
Psat1g009720	0	0	0	0	0	0
Psat1g009760	2.80149024362169	2.84123844682886	2.86733798266362	0.781076540600988	0.91598667100838	0.832987611561374
Psat1g009800	0	0	0	0	0	0
Psat1g009840	0	0	0	0	0	0
Psat1g009920	8.76471555875283	8.00123280178719	9.93947838564273	9.71526878757561	8.69008515584478	9.58278621408157
Psat1g009960	5.90709457040941	6.57407064039762	6.7556657929481	6.89822764272199	6.94692756232901	7.35133457078353
Psat1g010000	0.172848317486248	0.197840832599092	0.235934011113041	0.151752976842488	0.162600994805808	0.182593897972443
Psat1g010040	0	0	0	0	0	0
Psat1g010080	0	0	0	0	0	0
Psat1g010160	0.114428367043749	0.0802362104642657	0.127744750722923	0.101658899194824	0.121997071174101	0.29356595257047
Psat1g010200	141.152461227005	142.138374768994	118.390272541542	250.237434549309	211.643295054091	290.811917201768
Psat1g010240	10.2796758491502	11.0844854031548	6.91427290572748	17.1071429929369	13.387004479132	19.9227846133853
Psat1g010280	119.025152567924	114.344390349451	83.2459432009535	309.328074487075	269.445922335687	430.696852624903
Psat1g010320	0.821137961905946	1.10774112166965	0.461195048609958	4.66248375267141	6.18525150852694	6.44811743501985
Psat1g010360	0	0	0	0	0	0
Psat1g010440	12.1731013002175	18.8918149704298	20.5545928723141	32.7861438751504	34.3398776454703	28.5481829883418
Psat1g010480	6.97658222324876	8.06560511004159	8.48547689685754	7.59746601052295	8.61828922177973	8.09422775273369
Psat1g010520	0	0	0	0	0	0
Psat1g010600	0	0	0	0	0	0
Psat1g010640	0	0	0	0	0	0
Psat1g010680	0	0	0	0	0	0
Psat1g010720	0	0	0	0	0	0
Psat1g010760	0.00908284867307916	0.00955322587278062	0	0	0	0
Psat1g010800	5.38483590987507	5.30062853147475	6.18508417739725	11.8353206536141	10.9729301725185	13.1118670508045
Psat1g010840	2.90613281751275	2.96104297274264	3.11008280360324	3.10049948225396	2.93686209434974	2.83571329611128
Psat1g010880	4.12895338039647	3.6285422568638	5.05292750064251	6.40281696157908	6.56168993514164	6.69056478413622
Psat1g010920	6.45679283453	6.23518163593359	6.76774652891716	8.84570723608417	8.49091030745939	9.17178993365475
Psat1g010960	0	0	0	0	0	0
Psat1g011000	13.6768219115738	13.3567337077179	13.6250118587329	15.4630025290742	14.1341218618349	14.1062576130662
Psat1g011040	0.109187921125184	0.0971744067134661	0.120554958335936	0.134312196803199	0.134319234573744	0.0775721325110927
Psat1g011080	12.8809345653797	12.8007673779122	11.7032578124707	16.3717453213824	14.8948792555853	17.9225324938474
Psat1g011120	4.11020344402122	4.18126889700316	4.10501547456217	5.66253489582641	4.96016778460626	5.71198282975915
Psat1g011160	4.29060726799548	4.39577333289675	3.95658060134688	4.27997484080847	3.8626187049465	4.10156919850651
Psat1g011200	0.014212440492695	0	0.122397836679925	0	0	0
Psat1g011240	28.0466202111412	28.8693150898369	28.2199131534292	39.6811199934345	36.6332435808456	39.880483123643
Psat1g011360	22.6759049018215	19.5748380626247	19.289956676684	5.36651317246435	7.16832393581063	3.81972574827349
Psat1g011400	0.895202815050028	0.962558451902886	1.20630912983387	2.18046970791855	2.37048466682321	2.62045743583387
Psat1g011440	0.166312036572903	0.437312265108032	0.636570115403669	7.94909449530112	6.32414631067733	11.235735402107
Psat1g011480	3.1111757771801	2.8445156385934	3.08538636932402	2.66415722843225	2.88781166097116	2.95603353606787
Psat1g011560	3.77167786437709	4.03734022654282	4.09968218553826	5.92684584760265	5.4233243458305	5.79201811876698
Psat1g011600	0.708782767629813	1.04368430705665	1.11530828748813	1.77991576632594	1.96472694976738	1.72948336951986
Psat1g011640	0.723417891102434	0.817433857210698	0.692232233928378	0.0208439714449847	0.104225318199123	0.0501602284786345
Psat1g011680	3.90808360231825	3.74358255516713	4.07044537304667	7.90489474096884	6.68758858409397	8.55631373146988
Psat1g011720	2.81413949183175	3.08582867570417	2.85324903358874	5.18318536266819	3.85567487733962	5.21045430236703
Psat1g011760	0	0	0	0	0	0
Psat1g011800	0.163443065665992	0.186855824528644	0.360393630224224	0.431823693458778	0.340931305590044	0.313573313669221
Psat1g011840	0.0899080026772317	0.111757578860941	0.117316607806766	0.139417918895759	0.130711147686537	0.109038782383317
Psat1g011880	0.0194594752094748	0.0204672310123236	0	0.0829820316683332	0.0207465949525725	0
Psat1g011920	0	0	0	0	0	0
Psat1g011960	62.2573759258179	51.5870454029028	61.8128080557269	27.0607403750464	31.0733232327005	25.9495687542981
Psat1g012000	12.3418784838155	13.3895724992628	14.069890020896	22.3477562047289	21.1065779852544	23.4146115701662
Psat1g012040	0.486678441928843	0.477949301063825	0.49525605381789	0.857662524191411	0.750128115286818	0.843183307865909
Psat1g012080	0	0	0	0	0	0
Psat1g012120	3.25791196479536	3.41126472708234	4.02055434248218	4.68183825813418	4.42041024607984	4.49167439923317
Psat1g012160	0.022202518978638	0.00875712371671557	0.0292124190086002	0.035504749868043	0.029588841889241	0.0341763347768606
Psat1g012200	166.157018186954	156.884943611139	193.165711844088	260.407532993724	252.577525920383	268.462321978576
Psat1g012280	0	0	0	0	0	0
Psat1g012320	0	0	0	0	0	0
Psat1g012360	0	0	0	0	0	0
Psat1g012400	0.068986113193182	0.0776209619026982	0.0598715361686584	0.0153931917342816	0.0188148868305654	0.051037205990322
Psat1g012440	0.068745155040404	0.0903816106320836	0.0274090149176269	0	0.0122153678454171	0
Psat1g012480	0	0	0	0	0	0
Psat1g012520	0	0	0	0	0	0
Psat1g012560	34.6775245900747	30.402102753445	39.8464634668033	54.1867665559113	54.3021010794608	56.9237039258799
Psat1g012600	147.381264780657	155.298331585164	134.430411187936	172.438627931588	163.097671914205	176.661975734954
Psat1g012640	14.6403129100595	13.6506931293501	12.7479097082179	7.9946359876922	6.65501744588341	6.99987575768347
Psat1g012680	0.355621909453153	0.341035236742842	0.290248620001927	0.0557535525271613	0.0557564739350385	0
Psat1g012720	3.20560594436645	2.80967997558846	2.60630135277754	0.346212983455049	0.346231124529316	0.236506654746914
Psat1g012800	0	0	0	0	0	0
Psat1g012840	0.00900950130828983	0.00947608003800715	0.00862111276749585	0.0048024594370637	0	0.198779314587084
Psat1g012880	0.0146025656543741	0.0179185938111889	0.0232884449600052	0.00518920539791067	0	0.00749257584819014
Psat1g012920	2.16802593919785	2.32261727499848	2.5878594361809	3.7147689194992	3.7435585411182	4.31662513257442
Psat1g012960	0.357361782260808	0.386763365760148	0.317176908564768	0.121471569761305	0.0441737944367346	0.0425187979274212
Psat1g013000	2.22297091408733	2.23229676303305	2.10019115966886	2.60365320339614	2.37858542089454	3.0202841573217
Psat1g013040	8.07463247143452	8.96562360175795	10.5919719115009	8.13686782599705	10.7536948598497	7.36101813109543
Psat1g013080	3.66411676365354	3.13744697707506	4.15794756300401	2.94222256143336	2.84221071343242	2.27776277515467
Psat1g013160	4.18921763734476	4.04975646328173	4.41126978010946	5.71260430952136	5.70231683883151	5.96379259864224
Psat1g013280	0	0	0	0	0	0
Psat1g013320	0	0	0	0	0	0
Psat1g013360	3.97779425334596	3.46657209811443	3.76281566730441	3.99835324065755	3.17461648537428	4.24529262752841
Psat1g013400	0	0	0	0	0	0
Psat1g013440	0.13861315579416	0.0854640249625622	0.105195427407166	0	0.00509591479020702	0
Psat1g013480	0.297381584720539	0.275248341717041	0.347165432217872	0.374101136104063	0.336074561683964	0.323483335742245
Psat1g013520	0.976365842598481	1.1120892906077	1.27608416944136	0.868255964222346	0.781979092285648	0.884645489517586
Psat1g013560	2.48829093335306	2.55550046898879	2.5464894929573	4.35873657585373	3.84651317206486	4.55356267131592
Psat1g013600	25.8707693903795	27.1821737797743	24.2908321327418	27.5175941831185	29.2466160023905	27.8446048929666
Psat1g013640	3.33037784679569	3.48416762275723	3.81567305741425	5.34464834680275	4.84783585513324	5.39074720547015
Psat1g013680	0	0	0	0	0.00834716802770167	0
Psat1g013720	0.201597157845803	0.199124821254259	0.219493031768199	0.302403824672418	0.341686005520051	0.344135238184105
Psat1g013760	21.2531797460656	22.3865122370606	21.0371378647786	16.1914246015659	17.4392226050794	15.5073442325414
Psat1g013800	1.29553824578962	1.42444087246502	1.33937552912797	1.34413672365562	1.15055019159166	1.22805690103222
Psat1g013840	0	0	0	0	0	0
Psat1g013880	7.4128478252067	6.69638587894564	8.32888295512595	13.1302967507901	12.6649459482605	15.2009894007969
Psat1g013920	0	0	0	0	0	0
Psat1g013960	1.86521780955214	1.96181260724934	1.60632950367245	0.972148631061835	1.38096529870064	1.0740151274072
Psat1g014040	35.2770165488925	35.9100831618366	34.3574567368234	21.9958967468733	22.4744415216793	19.9546908537281
Psat1g014080	335.596353720479	320.942032835597	280.053420873625	329.162266926072	315.85832873395	326.931268164064
Psat1g014120	3.5217742604007	3.81019287688854	3.90374546109779	7.04330822608188	5.98318467286839	8.37299613879606
Psat1g014160	0	0	0	0	0	0
Psat1g014200	0	0	0	0	0	0
Psat1g014240	0	0	0	0	0	0
Psat1g014280	0.0103025155399143	0.0379261964429975	0.0394335469719087	0.00549169274603821	0.0164759415090841	0.0211448812317014
Psat1g014320	0	0	0	0	0	0
Psat1g014360	1.94364915773377	1.19886402756437	0.45393213445862	0.0140481392194422	0.0280977506444288	0.0270450523234212
Psat1g014440	0	0	0	0	0	0
Psat1g014480	5.79946166242929	5.7222502255485	5.77218352627671	4.84334170592048	5.28310693285767	4.97869161791276
Psat1g014560	1.98587045036055	1.8964023150417	1.86624197717737	2.53403703382934	2.4042123874629	2.74152289121272
Psat1g014600	0	0	0	0	0	0
Psat1g014640	4.39827009670586	4.58202746221231	4.72354592722233	4.91414700071494	4.71893315333261	5.19656308433122
Psat1g014680	10.5463012437161	11.2695920796661	12.2671114868739	20.7136720432986	20.5352145511689	24.3022757906214
Psat1g014720	1.19239304282917	1.16192751931651	1.3087831547543	4.14073273411939	3.57075121090719	5.983208628617
Psat1g014760	0	0	0	0	0	0
Psat1g014800	3.13714998360537	3.24849405960349	4.05892231999963	8.0031924588692	6.72699097804758	7.83071192216984
Psat1g014840	0	0	0	0	0	0
Psat1g014880	0.306460532383327	0.334971773623594	0.310499359477081	0.256246130106882	0.243446579192125	0.221992781369267
Psat1g014920	1.13262156007023	1.14530499341409	1.22199776305454	1.54986170715675	1.47092621996743	1.65763713176058
Psat1g014960	2.24370056612898	2.29681702389467	2.58076134286571	4.34204847338803	3.80066685884249	4.28638780265423
Psat1g015000	2.87680611160635	2.71437330443636	2.83396155975041	4.27126423805499	4.24453036523043	4.80450889307362
Psat1g015040	0	0	0	0	0	0
Psat1g015080	1.12887985179699	1.26834932695435	1.08232090997114	2.31313095244838	1.93787655365015	2.03012147200656
Psat1g015120	6.57543057002285	6.79563885383858	6.15413224147254	10.8311509030994	9.22367350078773	11.212844459047
Psat1g015160	0	0	0	0	0	0
Psat1g015200	0	0	0	0	0	0
Psat1g015240	15.2383386347366	14.7731469770305	15.2879239652003	13.0545334568477	12.437748954874	12.3313113928011
Psat1g015280	18.8728754028296	14.8265670620963	15.1729802749935	1.19186759333798	2.07112597019711	1.02800267508637
Psat1g015320	10.4120637151258	10.6877750710554	11.4173883329652	8.98990780094961	8.966897621862	8.30887629707102
Psat1g015360	0	0	0	0	0	0
Psat1g015400	0	0	0	0	0	0
Psat1g015440	0	0	0	0	0	0
Psat1g015480	0	0	0	0	0	0
Psat1g015520	3.79785414945408	4.34896635453149	3.72999774763912	2.68952103184086	2.58770726377147	2.43000715025679
Psat1g015560	0.434632919420564	0.569553259804351	0.634071603109309	0.577297029254099	0.630502159750771	0.745804380622881
Psat1g015600	2.46443427994835	2.61601714709674	2.89870616730579	3.12265422742122	2.92369571659634	2.94972352234366
Psat1g015640	0.0523850377914091	0.0236133956452968	0.0143219380352139	0	0	0
Psat1g015680	0.262846802319515	0.333904974271421	0.342976090033753	0.371197542985527	0.487677226381326	0.329284889991843
Psat1g015720	0	0	0	0	0.0389990637359832	0
Psat1g015760	0	0	0	0	0	0
Psat1g015800	0.0300322324197447	0.0329036707553945	0.0514881637178662	0.0827105697458739	0.0800466809647809	0.075763558111747
Psat1g015840	1.39168217304469	1.19826903153729	1.18481105906168	0.745464060286733	0.741866520963936	0.64756535474016
Psat1g015880	0.0326539486441919	0	0	0.0174059871304309	0	0
Psat1g015920	0	0	0	0	0	0
Psat1g015960	0.0083285343353771	0	0.00398475072239466	0	0.00443970678922857	0
Psat1g016000	4.7053804685647	4.64502212018987	4.48204793120211	7.60727240815224	6.37492012581852	8.17411564633482
Psat1g016040	0	0	0	0	0	0
Psat1g016080	0.608779553640872	0.777893226479654	0.279232043293849	0.348643034217198	0.348661302622713	0.485327071983469
Psat1g016120	0	0	0	0	0	0
Psat1g016160	0	0	0	0	0	0
Psat1g016200	0	0.120663709824153	0	0	0	0
Psat1g016240	0	0	0	0	0	0
Psat1g016280	0	0	0	0	0	0
Psat1g016320	15.2603637027103	14.8625356399864	15.997036010451	12.9719932213195	14.1324075934011	11.5707185418447
Psat1g016400	0	0	0	0	0	0
Psat1g016440	0	0	0	0	0	0
Psat1g016480	0	0	0	0	0	0
Psat1g016520	32.6974872423842	29.9946438484341	31.1941998777512	23.1267549006325	23.2846288027379	21.083047496189
Psat1g016560	28.1796380872635	32.004069111139	26.6443833919988	18.897366111124	20.5050991504563	16.7256010542758
Psat1g016600	3.457371375679	4.10064347051301	5.3144423336465	21.3897585255852	20.2929056783349	24.4959818423445
Psat1g016640	0	0	0	0	0	0
Psat1g016680	0	0	0	0	0	0
Psat1g016760	0	0	0	0	0	0
Psat1g016800	0	0	0	0	0	0
Psat1g016840	4.57713468174998	5.71682999557893	7.82892829430484	2.80578561777715	3.72091067081009	2.17238804902148
Psat1g016960	0	0	0	0	0	0
Psat1g017000	14.5896167980781	15.405352409139	16.6980638444963	5.00161784038535	8.47879644660004	4.8144816221557
Psat1g017040	0	0	0	0	0	0
Psat1g017080	0.00585400915790061	0.0123143462496534	0.0112033000196754	0	0	0.00600738372553475
Psat1g017120	22.6393214284615	23.3591812146452	17.7753728815847	9.18761204987536	9.73203908684308	8.79339205368934
Psat1g017160	1.92653122048491	2.27624152697436	2.80176601110117	2.74148435019135	3.05379356449276	2.62584741930893
Psat1g017200	8.7104278360624	16.7725111736776	25.8389673431554	5.77263251321987	16.767202546021	0.683671433852838
Psat1g017240	0	0	0	0	0	0
Psat1g017280	0	0	0	0	0	0
Psat1g017320	0.0100549147158233	0.0118975867844825	0.00841877722563762	0.001339927661186	0.00535999148605702	0
Psat1g017360	2.58226681628728	2.90455081880642	2.96367821677181	1.39882645292078	1.74049154875051	1.44825869934765
Psat1g017400	0	0	0	0	0	0
Psat1g017440	8.8015324947456	7.56985458332026	7.86699595819664	4.34855061010764	4.17482732933228	4.20445276526384
Psat1g017480	3.78782642173016	3.72035857505092	4.2613648374629	4.81215426641147	4.68570351902361	4.91371411587158
Psat1g017520	2.78717759005118	2.82137454503453	2.63233903430105	3.4995250298637	3.01447275686331	3.72818161715667
Psat1g017560	0	0	0	0	0	0
Psat1g017600	0	0	0	0	0	0
Psat1g017680	1.0773631942145	1.11385283410078	1.21620387949214	1.64164384481374	1.60063769878519	1.77610117831531
Psat1g017720	4.521177952811	4.77912439306523	4.42915316242775	4.79584235432286	4.95294702695294	5.32483473970129
Psat1g017760	7.62075458235291	7.82435730093502	7.75122293320154	8.0366435215408	8.39110701055684	8.5281873875583
Psat1g017800	0	0	0	0	0	0
Psat1g017840	0	0	0	0	0	0
Psat1g017880	0.483325593650494	0.345681926238464	0.0277494012400697	0.0618320986871623	0.0412235590682162	0.109117510746049
Psat1g017920	5.06754813191147	5.20788210845826	4.99640043760605	6.15847120152236	6.23413082516795	6.41752326974145
Psat1g017960	0.00859314438005051	0.00903816106320836	0.00822270447528808	0	0	0
Psat1g018000	0	0	0	0	0	0
Psat1g018040	732.969139869845	660.959471909522	638.986251358024	500.546530684678	555.569082587486	480.591738159672
Psat1g018080	0	0	0	0	0	0
Psat1g018120	6.48316625064054	6.67175742572055	6.69785340304918	9.11825489026969	8.13381302749154	9.3049443920967
Psat1g018160	2.05971060678749	2.74665741892852	1.59550586617202	0.875718803063985	0.941120263343067	0.616488500397986
Psat1g018200	1.79324168687122	2.10997953539445	2.05708796633129	2.3996187186253	1.79271689803214	2.24976998055754
Psat1g018240	5.98736024008157	5.78159966102175	6.00300516930625	6.68441269189545	6.5395209480013	6.64052009732032
Psat1g018280	12.3909805405857	13.5993154628329	12.8064515204083	4.68038576640297	5.20461984439572	4.23854107701392
Psat1g018320	0	0	0	0	0	0
Psat1g018360	0.0145840075643994	0.0153392755299331	0.0976871623175293	0.00777391582078067	0.015548646326111	0.0523813758508093
Psat1g018400	1.32225237697724	1.49892548799098	1.70220769544634	2.37257696391446	2.18010320873434	2.27608240947965
Psat1g018440	0	0	0	0	0	0
Psat1g018480	3.37484438757562	3.04253042948846	3.13472575873702	1.83188773141875	2.0889886300906	2.0741532371918
Psat1g018520	0.014212440492695	0.0747423298114577	0.0543990385244112	0.0303034170848266	0.10606751729468	0.102093637008584
Psat1g018560	0	0	0	0	0	0
Psat1g018600	0	0	0	0	0	0
Psat1g018640	0	0	0	0	0	0
Psat1g018680	2.13319979266016	1.93166911966683	2.51085063664322	4.96691667948717	4.09513042578989	5.04520207754833
Psat1g018720	0.025260601781356	0.0619938267643713	0.0080572160833326	0.0359066904325869	0.0359085718927543	0.0432040458499936
Psat1g018760	23.4308227348107	23.1328484255562	22.065403348098	20.8619949948232	19.8371474964556	21.2843387615181
Psat1g018800	0	0	0	0	0.00883817791168412	0
Psat1g018840	0.200571070323875	0	0.335868221001842	4.06270081636124	3.42140100730963	5.55730243697446
Psat1g018880	0.010418769606318	0	0	0.0111073225268119	0.0111079045349182	0
Psat1g018920	12.6454397357278	12.9864631459748	22.9696504866002	27.6833647321789	22.4744708487909	26.817707782543
Psat1g018960	7.01240888017682	6.17382356498379	6.75184209781861	4.57476967289969	4.1565634041266	5.71931499987649
Psat1g019000	0	0	0	0	0	0
Psat1g019040	0	0	0	0	0	0
Psat1g019080	0	0	0	0	0	0
Psat1g019120	3.57292735063851	3.47049785096762	4.62207605026116	3.15708058324021	3.6308541493381	2.96700094968523
Psat1g019160	3.86694601358042	3.46371420276601	3.68762506939088	8.33406666557733	7.1016718722382	8.89756464247869
Psat1g019240	0	0	0	0	0	0
Psat1g019280	3.76083649790864	4.2573243872662	4.49907557002905	4.10724606540782	3.69151583332664	3.88880847923155
Psat1g019320	3.79225037921324	3.53127270012691	4.84767357609648	6.85551773619874	6.72973537252788	7.18717376712937
Psat1g019360	0	0	0	0	0	0
Psat1g019400	0	0	0	0	0	0
Psat1g019440	0.10625491225491	0.111757578860941	0.162679029492049	0.181243294564486	0.249222588255664	0.152654295336644
Psat1g019480	0	0	0.0382417121567129	0	0.0213039661602535	0.0205058008661164
Psat1g019520	0	0	0.0108659657103468	0	0	0
Psat1g019560	3.67773517140285	3.69236847682909	3.63047133813485	3.467495644686	3.65365332782567	3.75917417832257
Psat1g019600	3.30167055986379	3.3697062276666	2.94003619611377	3.15592148969724	3.21462717626037	3.51066770142065
Psat1g019640	7.65851482772251	7.22805606051677	8.28340058302134	9.84845082070146	9.83821862975844	10.3662382179658
Psat1g019680	3.2102456313331	3.34994593751627	3.69262801771531	5.80133387513921	5.74377622454662	5.72027269214104
Psat1g019720	0.75997875810316	1.07308132486385	1.16553958630044	1.36513830635712	1.57609591017614	1.86959965128472
Psat1g019760	0	0	0	0	0	0
Psat1g019840	7.64495041322148	7.39814057799808	6.62773065549953	11.9795665323727	12.0116978586112	14.9966975967868
Psat1g019880	0.324059832059826	0.359220789195883	0.576098598003922	0.890786707296801	0.909462978737258	1.04981525364403
Psat1g019920	4.85585944833546	4.91201267793566	5.028337143545	6.04090525421191	5.97968587191596	6.37628550568281
Psat1g019960	1.43143410094351	0.974188706297264	1.8531596991665	1.88510124771081	0.628400008123201	2.24661038419967
Psat1g020000	0	0	0	0	0	0
Psat1g020040	0.590270748020737	0.477568723620884	0.670341640421451	1.00269954932569	0.843694861404614	1.01843490638837
Psat1g020080	4.04787127934113	3.69134312422968	3.947543481008	8.50222846438003	7.32735834496053	10.0445446114562
Psat1g020120	0	0	0	0	0	0
Psat1g020160	2.85714654346524	2.87173069950754	3.24468690679795	3.6596299405622	3.76563087221527	4.0975626642994
Psat1g020200	0.547294532660676	0.575637498502203	0.72079323836477	0.0250952254012366	0.0313706754447689	0.0422734971701476
Psat1g020320	0.257083524776282	0.249597428711586	0.227077818124056	0.484899434682313	0.674678042061795	0.669694619128262
Psat1g020360	0.163333997350523	0.227209623138774	0.282335505730002	0.275235168398549	0.320188298961071	0.232495916156164
Psat1g020400	5.18949931069007	6.64121677181011	4.96578636634811	1.661842072674	2.06163363018754	1.51866837659889
Psat1g020440	24.6861381085629	23.8372573855346	26.0807512426761	31.9439592515167	28.9109059258783	30.2290155174072
Psat1g020520	0.0172216605918686	0.0181135257737055	0.00659170237844036	0.014687840953901	0.0514101370165109	0.113106346943539
Psat1g020560	8.68826087146128	8.11132472803079	9.41444686071431	8.67298237585264	8.66931447204586	8.65797848901377
Psat1g020600	3.44644646086224	3.48550864764322	3.34015482583303	2.02552840336301	2.03505609419927	1.60513724403481
Psat1g020640	0.400033045672153	0.480856823597252	0.765576224355771	0.96371216289091	1.01361245281672	1.37015671367349
Psat1g020680	0.890794606849384	0.716473245300282	0.551548764373727	0.530695263193959	1.08937893496561	0.725929427921811
Psat1g020720	2.3664895115759	2.46302599176345	2.4722470043418	1.56178623182634	1.48567938102577	1.66130244216701
Psat1g020760	0	0	0	0	0	0
Psat1g020800	24.6549514785564	24.6618406087306	22.0537686561951	14.4009176034282	16.4427980771695	15.831322885585
Psat1g020840	0	0	0	0	0	0.0108952312294195
Psat1g020880	0.0389415908787629	0.0409582749752142	0.0298102933624173	0	0	0.00799237148359394
Psat1g020920	0.0855470859049117	0.0799798647439326	0.109145674739074	0.253335275948763	0.354687970506173	0.180453959343637
Psat1g020960	0	0	0	0	0	0
Psat1g021000	1.91868746451073	2.12106702569731	2.00899904457119	2.98791351393733	2.95861777279004	3.52041250585013
Psat1g021040	0	0	0	0	0.0166165975871593	0
Psat1g021080	13.54548908408	13.1159220011302	14.9414881152479	12.964921881179	13.4782597923662	13.2215101374613
Psat1g021120	2.2611707941997	2.31032037190926	2.30160030033015	2.43356461493463	2.19350190554236	2.32721303247067
Psat1g021160	0.0729101099747784	0.0671001937068417	0.0348835223213038	0.0291482153443566	0.29149742669918	0.102877979838855
Psat1g021200	0	0	0.00872088058032596	0.0680125024701655	0.0485829044498634	0.0280576308651422
Psat1g021240	2.63320822834562	2.07996214306596	2.98517946594562	0.315672562807814	0.372062157822437	0.347270434889048
Psat1g021280	6.0527953324203	6.16633801973709	6.83016482128539	6.93677170364677	6.4767580870712	7.53129592416886
Psat1g021320	10.0038408644448	9.93425378070332	9.46820562721049	8.4071748014248	9.03166234704802	8.98269810198338
Psat1g021360	0	0	0	0	0	0
Psat1g021400	0.777618833557138	0.984362822596296	1.2247962397763	0.586909666284382	0.667644727211851	0.490800625716119
Psat1g021440	0.119965223513608	0.0757067469703152	0.137752404005364	0.0383680361477239	0.0767400931579024	0.0123108302690842
Psat1g021480	0.0112410738405698	0.0118232199298729	0.0322694548425663	0	0	0
Psat1g021520	0	0	0	0	0	0
Psat1g021560	0.272513903351059	0.191084461559731	0.474728143866084	0.0893919172043004	0.126645185054952	0.0501942620365793
Psat1g021600	0.00993368127925705	0.0208962417903597	0.0118818155931171	0.0211803516185543	0.0158860960794322	0.0127424286591523
Psat1g021640	6.93659785872816	5.9523058306371	4.98204527819399	1.13769568055425	1.10327786105274	0.564157178418033
Psat1g021680	0	0	0	0	0	0
Psat1g021720	0.244487197664695	0.174861018203168	0.0280737185664693	0.0104257921453275	0	0
Psat1g021760	0	0	0	0	0	0
Psat1g021800	1.00732378394916	1.09205164573189	0.913007840278881	1.33284906788518	1.21528352437467	1.36199563395341
Psat1g021840	0	0	0	0	0	0
Psat1g021880	4.56382503784912	3.64444503391239	4.20581811141452	3.22685616398894	3.02578536496612	2.82249029444188
Psat1g021960	20.4545472717117	21.3622277144528	24.2853497996998	36.006075844006	35.4810702649335	36.5501576340252
Psat1g022000	0	0	0	0	0	0
Psat1g022040	0.601047388575673	0.574298984130807	0.878906501812282	1.38532507120287	1.52980393107126	1.46380170014556
Psat1g022120	7.69454069378185	6.92291343188163	9.48825671513272	21.14746347417	18.078880292377	22.6368990717403
Psat1g022160	0	0	0	0	0	0
Psat1g022200	0.00776347865707085	0.0122482936530693	0	0.0124148241057872	0.0206924577085675	0.0239006435145804
Psat1g022240	6.22750381188551	5.25921006339694	6.4734237673157	5.08202078793034	5.17960746955315	4.83983504533224
Psat1g022280	34.8676300244019	35.235041121162	35.8615834705632	40.8070247792019	40.7709641054757	41.3147071027516
Psat1g022320	4.68262333261844	5.23823353706747	4.97349094220808	4.61467865532505	4.68354381054323	4.93741236479459
Psat1g022360	43.6286134552757	43.1372106840315	40.541006646546	28.9940020407916	34.3567621418456	26.3536070183071
Psat1g022400	3.65757888679531	3.76231313165365	3.47789316916635	1.86381635389768	2.34215511127804	2.3960429345365
Psat1g022440	0	0	0	0	0	0
Psat1g022480	2.7677001893132	2.81864968996515	2.71276478356794	3.8033199517356	3.52458121330504	4.05224278952675
Psat1g022520	2.01872587218416	1.75901437963971	1.97135476596489	3.60372818669482	3.0043161122388	3.80910098865657
Psat1g022560	0.0288952207427022	0	0.949302358249914	0.0154024202664964	0.0359408637739529	0.138377274909476
Psat1g022600	11.0052934389475	9.49474029373516	11.0497387573407	2.17798247407873	4.04271013293733	2.14743578037744
Psat1g022640	9.82455308838284	9.68262705428845	11.2244019840378	18.2038955977778	15.091556360916	16.9133058456164
Psat1g022680	0.631908103690249	0.569685417554633	0.564799146090457	0.255402165933552	0.399780858754135	0.302854086961963
Psat1g022720	0	0.0208305546397613	0	0	0	0
Psat1g022760	0	0	0	0	0	0
Psat1g022800	0	0	0	0	0	0
Psat1g022840	1.04645248797704	0.984340222191395	1.05295673198621	0.462920713327857	0.43419062377777	0.387478670677219
Psat1g022880	0	0	0	0	0	0
Psat1g022920	0.477082189545432	0.507491188235107	0.34757450065091	0.419026497227825	0.30344888021337	0.431165705597527
Psat1g022960	0.00971737901950186	0.0178860795781801	0.0790370352866921	0.147623995368597	0.108781275222198	0.159551577052998
Psat1g023000	0	0	0	0	0	0
Psat1g023040	5.47373278504906	4.62665715983929	5.11895817364288	5.43081557123077	6.23668811150845	6.1377219857929
Psat1g023080	31.5633452513604	31.6625249013748	28.9064894852945	18.4370097472923	17.6948482781343	18.6919036480478
Psat1g023160	0.253034474834325	0.214957998788019	0.282480880808673	0.107211095918476	0.190223201600519	0.133161003928258
Psat1g023200	0	0	0	0	0	0
Psat1g023240	1.64729478455737	1.45530632446861	1.54313581338997	2.38599880506061	2.37586534211503	2.43101471616312
Psat1g023280	0.104375140194029	0.07600185572912	0.0998756560374722	0.141231187930872	0.106998930490029	0.230697945576218
Psat1g023320	1.90794621568404	1.87736457110819	1.79127083672335	2.59698655765907	2.31996424140243	2.28425662803498
Psat1g023360	17.2784479742913	15.6621578111496	15.8745945960091	73.9685211119199	65.2398164812021	73.2300872732206
Psat1g023400	6.33403257246818	6.91557324250489	6.11353205579138	10.1322044045715	9.07229496035427	9.95662245336089
Psat1g023440	0.767714640807298	0.716428703279893	0.718842344084949	0.366929784119643	0.238406991998096	0.234762378450289
Psat1g023480	0	0	0	0	0	0
Psat1g023560	0	0	0	0	0	0
Psat1g023600	0	0	0	0	0	0
Psat1g023640	0.0414744071270429	0.0303459194536545	0.0310589971452595	0.0105732375187882	0.00769003021206538	0.00647667897246184
Psat1g023680	24.9065178288001	26.147805114806	23.3579388843406	5.38925373945306	6.57080432139268	4.69017162568793
Psat1g023720	0	0	0	0	0	0
Psat1g023760	0	0	0	0	0	0
Psat1g023800	1.15735073049479	1.29994221131846	1.65435197681148	1.16529089935104	1.38623566359729	1.31963691806491
Psat1g023840	1.43205207319196	1.55678795987303	1.38832224536449	1.15894954909677	1.1969009970015	1.2314367422066
Psat1g023880	0	0	0	0	0	0
Psat1g023920	3.19474959638256	3.39447167772257	3.16976251189987	3.05179977315497	3.04527851049203	2.99806633764039
Psat1g023960	0	0	0	0	0	0
Psat1g024000	0	0	0	0	0	0
Psat1g024040	14.9044282182694	16.492470205416	13.5449800530018	31.2368471240784	27.3776545273137	34.2328020055393
Psat1g024080	0.106572091097462	0.112091183573959	0.12747237385571	0.0426056998416517	0.0284052882136714	0.150375873018187
Psat1g024120	4.84394253254545	5.13523266886658	4.92022315957421	4.28289745070099	4.04744769871579	4.2114174944632
Psat1g024160	28.8172087098843	27.6561369294285	22.8556471499656	18.6303888777862	20.8535074499746	19.5166633872167
Psat1g024200	0	0	0	0	0.0172179219871771	0.0165728426782847
Psat1g024240	0	0	0	0	0	0
Psat1g024320	5.38193485793475	5.55149275458072	5.03642925607651	10.0842926103612	9.26286067977712	11.7001149282936
Psat1g024360	0	0.0763222489782039	0.0347180855623275	0.116039914202872	0.0386819981771541	0.148931019840629
Psat1g024400	6.56861713101564	5.85327939437953	6.66956307283755	9.00141580453512	7.54291056720635	8.37440139426
Psat1g024440	4.1982875537049	3.88818971041656	3.956906210466	5.91067223529539	5.13255109299665	6.04490002061276
Psat1g024480	3.93877346089099	3.67996842529238	3.78419571771298	6.95136749940707	5.9174497017447	6.95240429602883
Psat1g024520	0	0	0	0.0146014418894663	0.0146022069845216	0.0702756346818311
Psat1g024560	0	0	0	0	0	0
Psat1g024600	1.05410502356196	1.09315194687159	1.08407796971109	0.40959784284855	0.519901425831352	0.318451013450615
Psat1g024640	9.19152651519705	8.02531468675299	7.40264699835685	4.87312528347166	4.43650879462841	5.19830167708372
Psat1g024680	2.1471121304659	2.03817401067111	2.53187709908783	3.08537899778585	3.33425367808464	3.2033915293348
Psat1g024720	37.3894174614268	40.5215527625115	37.4002981625344	73.7271015152986	73.2943828936912	76.2535396237913
Psat1g024760	140.597655806877	145.254037354174	151.142686955544	198.190395738929	191.559648023175	207.839461821742
Psat1g024800	0	0	0	0	0	0
Psat1g024840	0.585881516180239	0.519460543768832	0.676456470735924	0.572981174904816	0.676256459271411	0.611169276447252
Psat1g024880	6.0407952285449	5.93019002927731	6.81979912306215	8.93828300826934	8.32731242375492	8.90007021449942
Psat1g025000	0	0.00870838276838505	0	0	0	0
Psat1g025040	1.50675472922325	1.51636868971444	1.53912756701399	1.20916255827104	1.08439446126661	1.16149421001282
Psat1g025080	0.00482280941791019	0.0101451404441489	0.00461490402467537	0.00514153798521373	0.00514180739458568	0
Psat1g025120	0	0	0	0	0	0
Psat1g025160	0	0	0	0	0	0
Psat1g025200	13.4503781271892	12.6017813941461	11.931092719013	8.77282298595154	8.93922574347801	8.27626006124908
Psat1g025240	8.79565934246785	8.42384114985788	9.35637238316878	10.3509771132319	10.0375764393134	11.122744272751
Psat1g025280	5.95257000878588	6.24345903848188	6.61300795643028	6.01567241732126	6.70742983942743	5.98983237826629
Psat1g025320	0	0	0	0	0	0
Psat1g025400	1.72665530104902	1.840838955057	1.84247709806725	2.34279314810763	2.18532692056557	2.51689421964423
Psat1g025480	0.0192912376716408	0	0	0.0205661519408549	0.0205672295783427	0.0197966665422161
Psat1g025520	6.70333530504603	6.45860727571514	8.18363808349464	4.10716978542813	4.37110152796592	3.76312228273289
Psat1g025560	2.47242900098674	2.53855374797071	2.27732758857862	2.47444912522557	2.13387590698117	2.23515805546305
Psat1g025600	0	0	0	0	0	0
Psat1g025640	0	0	0	0	0	0
Psat1g025680	1.46900317067553	1.61098288404852	1.805394611621	1.46217533075913	1.37318076212346	1.27172221076081
Psat1g025720	2.14032435182517	1.97117841357403	1.94118968770809	3.53438404428612	3.09743746596679	3.72713024130127
Psat1g025760	6.5375251009942	6.38371716180533	6.62168786242329	5.86911608407698	6.03631173539996	5.96321626885865
Psat1g025800	0	0	0	0	0	0
Psat1g025840	3.88245549365433	4.01757064061474	4.65293802294233	5.68699978333744	5.97051922222003	5.6316905060477
Psat1g025880	15.5904934890386	12.8866648206562	12.0955555678008	5.66591253803298	7.26658918484284	4.57368129015115
Psat1g025920	0	0	0	0	0	0
Psat1g025960	0.47024384721078	0.290939151580137	0.238220582959689	0.0884684469852478	0.0884730826076644	0.0283861292981363
Psat1g026000	0.0140483934355915	0	0	0	0	0
Psat1g026040	0	0	0	0	0	0
Psat1g026080	0	0	0	0	0	0
Psat1g026120	0	0.0691963387541947	0.0314765935442232	0.0233790490531586	0	0.0112521593614234
Psat1g026200	0	0	0	0	0	0
Psat1g026240	0	0	0	0	0	0
Psat1g026320	23.4005806705025	23.1972649479232	21.4353246339565	35.5601959884713	33.3416560770655	36.369369037225
Psat1g026400	107.352489550736	102.447847205049	88.3362489294884	58.2651382104778	64.6525926307382	60.7386339061325
Psat1g026440	0	0	0	0	0	0
Psat1g026480	0	0	0	0	0	0
Psat1g026520	0	0	0	0	0	0
Psat1g026560	7.46710012717865	8.18400242778196	8.45343364579663	5.13911111705732	4.76868279343547	4.52766635412241
Psat1g026600	9.46531867139581	9.90044952853634	9.24927805277718	10.3698701346783	9.66355123575409	10.8204176238402
Psat1g026680	0	0	0	0	0	0
Psat1g026720	0.0458273020092082	0.123944346629152	0.0563808127885034	0	0.0209393506024986	0.013436563892712
Psat1g026760	21.4425406026529	21.4889361494306	19.9195889105141	17.7063211538439	18.3263165730125	17.9775772757621
Psat1g026800	0	0	0	0.00716152004362935	0	0
Psat1g026840	0.460072815949096	0	0.132071892499988	0	0	0
Psat1g026880	0	0	0	0	0	0
Psat1g026920	0.632892895540156	0.358437034746729	0.326097509118152	0.025950744449006	0.0259521042315816	0.0499595875647199
Psat1g026960	0	0	0	0	0	0
Psat1g027000	17.9542654714174	19.1299235786659	17.5080734554921	17.4480088091744	17.2770548203956	18.1268934020006
Psat1g027040	2.45297429142705	2.1977841449285	2.45787339978232	1.91068559530467	2.19256056416724	2.46638864581537
Psat1g027080	1.42020516522564	1.28538151675469	1.24249770430368	0.450402027475617	0.524224177115028	0.445797353826749
Psat1g027120	0	0	0	0	0	0
Psat1g027160	7.01282420882407	10.9259468274638	7.32773334314919	6.14894530235691	6.58907206596793	7.31201246570481
Psat1g027200	5.60175428808494	6.61378148063936	8.21343013495929	9.2451315326186	10.5990167695519	9.04312600709801
Psat1g027240	1.55103576871477	1.33558926046679	1.45474133773699	2.07512270594037	2.0143329999242	2.3176198563417
Psat1g027280	1.39106152232353	1.61297963286577	1.9869021354205	0.694475066856319	1.10687763359736	0.995773330452413
Psat1g027320	32.1523451412935	32.0472772226445	33.7739724671579	34.3732496985586	34.7389684174975	30.8297890436786
Psat1g027360	2.12192219885754	2.09192904909205	1.81490703107801	1.69501976338885	1.56353647473606	1.86275399759723
Psat1g027400	3.20486596146147	3.49110863383611	4.0426133133901	5.23867174992053	4.74800097154662	5.16318267606766
Psat1g027440	0	0	0	0	0	0
Psat1g027520	0.0103703477491237	0.0109074011901461	0.00992329478892241	0.0442228023143402	0	0.0319261500704058
Psat1g027560	7.14903645316847	6.72170142814288	6.89123956015946	13.9854751472035	11.8325834578212	15.247656692483
Psat1g027600	0	0	0	0.028660460736854	0.0143309812523794	0.0137940628316245
Psat1g027640	11.6756367941724	11.3206853641762	13.0774545502565	11.4679570471019	10.4648375593244	11.5379348648575
Psat1g027680	0.681195875826	0.854256561704183	0.476337569231855	0.740180235507363	0.642454243697665	1.03512159166629
Psat1g027720	0	0	0	0	0.00311447901535454	0.0029977932752123
Psat1g027760	40.3021204510514	37.1400020518255	33.9508775780067	40.1817782793321	35.8510476370328	35.9215977473647
Psat1g027800	1.45315881777801	1.25279848189312	1.04858502550702	1.01586544106429	1.32069427228333	1.12453520052261
Psat1g027840	0	0	0	0	0	0
Psat1g027880	0.0391465466202301	0.0176459335043592	0.01070256772974	0	0.0178867886307893	0.0172166498499975
Psat1g027920	8.14220504296814	9.22177732000249	8.2589786439117	13.2025813337346	12.2281587311822	14.574979010587
Psat1g027960	0	0	0	0	0	0
Psat1g028000	0	0	0	0	0	0
Psat1g028040	37.3574296752058	36.1581690795421	35.5894532778897	40.2800854788193	39.8669157265951	39.1026678945553
Psat1g028080	1.46315160738895	1.53892443820382	1.41625240952989	1.18540437606571	1.17745658087731	1.1718915601601
Psat1g028120	0	0	0	0	0	0
Psat1g028160	0	0	0	0	0	0
Psat1g028200	0	0	0	0	0	0
Psat1g028240	0	0	0	0	0	0
Psat1g028280	0	0	0	0	0	0
Psat1g028320	0	0	0	0	0	0
Psat1g028360	0	0	0	0	0	0
Psat1g028400	0	0	0	0	0	0
Psat1g028440	0	0	0	0	0	0
Psat1g028480	0	0	0	0	0	0
Psat1g028520	0.0173646160105301	0.173506902589555	0.00415401218304113	0.0231402552641915	0.0185131742248636	0.0222744594362808
Psat1g028560	0	0	0	0	0	0
Psat1g028640	6.13394429174417	6.18697939258376	7.67677982698974	6.31236411850375	6.47169565217143	6.36241295206656
Psat1g028680	0	0	0	0	0	0
Psat1g028800	3.71726222516015	3.86937014830876	3.67136284401545	3.90377950445838	3.87668346921234	4.30517230106245
Psat1g028840	0.0318638292997668	0.0223426496413782	0.00508170312276828	0	0	0
Psat1g028880	10.8526898437152	10.5284494481511	11.2811439101465	11.9549151619466	11.4542189735792	12.4109357560152
Psat1g028920	0.507606405464216	0.542994492380369	0.480204524259974	2.67809222927538	3.37930835906494	4.46321433931266
Psat1g028960	15.4296920648928	13.1439010210344	8.07289442906177	2.88768915357174	3.26798082280418	3.75930874211762
Psat1g029000	2.46581647613048	2.52701434515319	2.96200195743529	3.69039807424176	3.68216543805232	3.85510670277547
Psat1g029040	0	0	0	0	0	0
Psat1g029080	0	0	0	0	0	0
Psat1g029120	0.0224106443657829	0.0188569868583577	0.0300223685997629	0.0047783426337306	0.0191143720487042	0.0183982411520562
Psat1g029160	0	0	0	0	0	0
Psat1g029200	4.29571472357529	4.06999471712415	4.05818582199802	6.35374678606308	6.19446031970589	7.44263554747755
Psat1g029240	1.53456213784978	1.31484650511151	1.37170893996842	0.686312671198202	0.97764776214862	0.61838432748895
Psat1g029280	0	0	0	0	0	0
Psat1g029320	3.11048552700853	3.35499751554696	2.42882613647037	0.386570547865007	0.676533906333231	0.674443860903329
Psat1g029360	31.4228617965194	34.7114976030126	32.5631655533698	36.3598763891073	37.6363182700669	37.2587501927111
Psat1g029400	1.23305700527345	1.14544944357238	1.31770013888559	1.84708239901749	1.81839197548678	2.11509581639545
Psat1g029440	1.80920526271874	2.78638828376266	2.58445316279175	2.63139546753676	3.3893047321747	3.31536838327654
Psat1g029480	5.09633413907088	5.26546448359146	3.36346858176377	1.86927945021298	1.43260697777764	1.26121969831377
Psat1g029520	0	0	0	0	0	0
Psat1g029560	4.65425626611371	4.78812333760932	4.9098982428542	2.79375366039299	3.29358668314957	2.9359812418171
Psat1g029600	0.0858953960634388	0.0538587418915284	0.0474187794170222	0.00704400219467159	0.00352218564524858	0.00678044988540307
Psat1g029680	17.4768079676876	18.1226089880903	14.5760410424876	8.99872957512675	8.47809932047905	6.64700417408702
Psat1g029720	0.0394929762363383	0.249229290911126	0.113371447544237	0.168411910878505	0.126315551569645	0.0810553780548553
Psat1g029760	0	0	0	0	0	0
Psat1g029800	0	0	0	0	0	0
Psat1g029880	0.681756610438516	0.68588636590966	0.964368490328326	1.37989013841394	1.43263276496111	1.4093765569457
Psat1g029920	0	0	0.0344999288307868	0	0	0
Psat1g030000	3.69950071384203	3.43831813997099	3.90908861275644	4.621601343365	4.19985579755477	4.67104354925755
Psat1g030040	2.79456561132856	2.8337759880732	3.52157783495793	6.66435784710023	6.4935820639394	7.95625951610063
Psat1g030080	0	0	0	0	0	0
Psat1g030120	0.270467049376135	0.297404466059696	0.211751629297501	0.104851492723257	0.0917498634449853	0.126160574658384
Psat1g030160	0.329868691061548	0.394807147751737	0.239457449953249	0.13339167707433	0.0485086060403394	0.0466912033315139
Psat1g030200	0	0	0	0	0	0
Psat1g030240	5.56433155108207	5.76027274983408	5.81495576263045	8.17546500815411	7.28783461022133	7.91802833645385
Psat1g030280	0.0207675061180745	0.0655290043579667	0.0132481629498437	0.0147599890868183	0.0221411437342862	0.028415484137121
Psat1g030320	0	0	0	0	0	0
Psat1g030360	0.633886447966436	0.517277936442072	0.690223882273407	0.384494703468946	0.687465944746793	0.50469379274564
Psat1g030400	0.965499504096929	1.07771905384127	1.04315328442629	1.50904991785683	1.22532264258943	1.38537928433177
Psat1g030440	14.0871821168337	11.0480854621422	12.4692703895072	13.1308185915687	13.2734688618444	12.5277279531921
Psat1g030480	7.2650953685116	6.55572176235194	8.40615565709454	8.54947169350304	8.80239051392321	9.60973543029724
Psat1g030520	3.02494753820359	2.84177778356085	2.81339027474484	2.62208200699685	2.22608773401213	2.2918866603031
Psat1g030560	6.18605688003947	6.11684334512549	5.93907381948889	7.96595618509113	7.51115224201077	8.12455194892549
Psat1g030600	3.83228683530535	3.00997642694246	3.50039612482775	3.1039598611404	3.82045846680531	2.52815942648606
Psat1g030680	0.951953994513734	1.50187983815695	0.794629223105072	0.744955182934779	0.561444917566742	1.09121262551535
Psat1g030720	0.0124009993924775	0	0.00237328150657629	0	0	0
Psat1g030760	0	0	0	0	0	0
Psat1g030800	4.10765733535986	4.34860161465202	4.64429883620248	5.91510555837664	5.52353352688401	5.48178821270006
Psat1g030840	23.8643338741783	25.9332214717508	24.482891400507	25.9622352143483	26.727082051887	26.7477579331625
Psat1g030880	0	0	0	0	0	0
Psat1g030920	5.66624272239048	5.46624422314835	6.20672890394551	5.26872861031339	5.57750872668037	5.24285672893567
Psat1g030960	0	0	0	0	0	0
Psat1g031000	0	0	0	0	0	0
Psat1g031040	2.3009470180113	2.58480248184224	3.03001584170863	3.000185968869	2.87049833841519	3.21377463866619
Psat1g031080	7.20524219538024	6.45186662544112	7.26731591749025	5.58806030468596	4.44646052501097	5.09587793160143
Psat1g031120	0.685334623014274	0.732089238849119	0.819738360967732	1.46696169880704	1.29864308817302	1.24174699745945
Psat1g031160	19.6659420920193	21.4569646179115	27.2619766806138	43.737540360854	37.6941499281677	42.2920517409612
Psat1g031200	0	0	0	0	0	0
Psat1g031240	0	0	0	0	0	0
Psat1g031280	0	0	0	0	0	0
Psat1g031320	0	0.00519994643149137	0	0.00527064602915558	0	0.00507344408430501
Psat1g031360	3.23301899076345	2.99787665922599	5.26777258820512	1.04181820780681	1.72777238938358	1.12819324108286
Psat1g031400	5.91694021184206	5.64923604516681	5.6698426455317	5.15521674858055	5.0155490577655	5.07992444985808
Psat1g031440	5.22227162357439	4.70476216460104	5.03000221405643	4.07322013594564	4.42619823861084	4.68960828947453
Psat1g031480	4.91410196226265	4.71455072519912	4.04020986341174	2.88736419024055	3.2594880027607	3.09489052824734
Psat1g031520	2.12282796864856	1.83292483429564	1.59191743577298	1.90599718507248	1.78571197938701	1.94669632737424
Psat1g031560	0.486840688877043	0.512052906781041	0.555142188141616	0.198955707442379	0.263846393021079	0.1248989689118
Psat1g031600	0	0	0	0	0	0
Psat1g031640	0	0	0	0	0	0
Psat1g031680	0.762212359496478	0.0964991640349089	0.0742860881905573	0.158002687604649	0.218205620713614	0.173818280404402
Psat1g031720	4.1342357228542	4.25043197435305	4.82215979592979	1.54329469205848	2.22437719079127	1.7951793781497
Psat1g031760	0.031575752226695	0.0332109786237703	0.0604291206249945	0.0336625222805502	0.0673285722989144	0.178216689131224
Psat1g031800	6.61207852704119	6.65934091202286	5.84429011067599	7.38856687809782	6.8578099264801	7.81427486844551
Psat1g031840	0	0	0	0	0	0
Psat1g031880	0	0	0.0311702520012137	0	0	0
Psat1g031960	2.90674357662858	2.0741521532659	2.13788916152386	0.486093127184446	0.67448955442233	0.514696474698264
Psat1g032000	0.0902424964938188	0.0949159215747235	0.0493441447183393	0.0755907577835755	0.0481057300392821	0.0198443234188223
Psat1g032040	4.10922462641267	4.07804511774257	4.10648781593713	6.55352649111346	6.14756528456028	6.71641113764567
Psat1g032120	0.0174475920210061	0.0122341050707894	0.0111302984991302	0.00620022130623515	0.0186016385673804	0.089523587621403
Psat1g032160	0.271380789407811	0.326211311269775	0.568827011906319	0.564854524445063	0.661327752619453	0.437628626592503
Psat1g032200	0	0	0	0	0	0
Psat1g032240	0	0	0	0	0	0
Psat1g032280	0.0875040453863966	0.0306785510598663	0.251195560245075	0.093286989849368	0.248778341217775	0.029932214771891
Psat1g032320	0	0	0	0.0212394485817758	0	0.061334315090616
Psat1g032360	0	0	0	0	0	0
Psat1g032400	0.271140523104661	0.313232895333356	0.267958610580155	0.0758189080847453	0.113734321333624	0.0638593665750902
Psat1g032440	0.56884268654829	0.658131732994752	0.563760597272331	1.05259999866757	0.779744558096077	0.85894101230391
Psat1g032480	9.46131776632418	9.18372590303198	10.2149638054019	6.19656970490494	6.7953911636901	5.25738119277694
Psat1g032520	0	0	0	0	0	0
Psat1g032560	0	0	0	0	0	0
Psat1g032600	0	0	0	0	0	0
Psat1g032640	0	0	0	0	0	0
Psat1g032680	20.6223875044988	22.7154847268195	29.0054322645967	54.1395941578423	53.498022087882	53.9553677834614
Psat1g032720	0	0	0	0	0	0
Psat1g032760	0	0	0	0	0	0
Psat1g032800	4.23541862776722	2.92386723460673	5.68400688378254	9.10055244854711	7.88476271560881	8.54475316208542
Psat1g032840	0.753443923262091	0.775046066386269	0.499128840486968	0.573740948702514	0.564943765585449	0.713708393781713
Psat1g032880	0	0	0	0	0	0
Psat1g032920	0.483302934222756	0.514933654498515	0.432437926497851	0.943497530248671	1.09076706252287	1.06278306879942
Psat1g032960	2.27460000205233	2.54337206687738	2.36672831359979	2.66623834204942	2.57220134105593	2.80443251845258
Psat1g033000	17.0672580378153	16.7534981714483	14.9174840635353	18.2194727659653	16.3482070315368	18.877661205588
Psat1g033040	5.20192760609928	5.3681347465751	5.74834584464714	6.61107155365015	6.6187153353397	6.2606991676409
Psat1g033080	0.474779872012257	0.57728298658099	0.647637245491013	0.459490042557853	0.656961592280856	0.566694516893579
Psat1g033120	4.06425039375032	4.65190922008669	2.59269703252953	5.52225663126169	4.88532914478433	3.84361707901193
Psat1g033160	1.42676304076009	1.48694682297609	2.22555599288666	2.73650915917256	3.10478093690235	3.30268125093294
Psat1g033200	36.7589603721262	36.1646987574866	33.7953945054434	19.8945304257593	20.5736359673515	19.6541257814365
Psat1g033240	0	0	0	0	0	0
Psat1g033280	0.585205871621266	0.585382201241355	0.85563127788201	1.00126324868586	1.07766876352143	1.11918486127141
Psat1g033320	0	0	0	0	0	0
Psat1g033360	1.00380656943257	1.18299485916216	1.29614186099356	1.35379899903351	1.19914194349178	1.5637757083266
Psat1g033400	0.377186031936914	0.513647377576178	0.288740804125122	0.643381446007385	0.478328374256463	0.704871701776854
Psat1g033440	0.57859817765699	0.422612693171628	0.753586680735226	1.31934457072678	1.11379078784999	1.18751480646033
Psat1g033480	1.23366959903921	1.34179308818802	1.46219488942657	1.67389095084688	1.66650554136308	1.74073850912676
Psat1g033520	1.20901308682229	1.12024084424292	1.11682842324755	1.95290004160815	1.85256224890023	2.64250672302838
Psat1g033560	0	0.0208614147207091	0.056937660322217	0.0211450510325234	0	0.0203539060448859
Psat1g033600	5.14420333813427	4.84547311998504	5.17301989952974	8.05461928366895	8.03229282229854	8.46189609574713
Psat1g033640	4.48508698830054	4.378386188875	3.98977662413329	5.99118616203607	5.65505982378244	6.7729816993144
Psat1g033680	0.0512954748816808	0.0539519346225235	0	0	0	0.105278824370099
Psat1g033720	1.52896758525479	1.45180104968741	2.0043123757983	3.62019433557186	3.21080107147757	3.81360586403369
Psat1g033760	0.027101455352467	0.0570099390140835	0.0518662897672018	0.0577850584896895	0.202258302209694	0
Psat1g033800	5.12792709804349	5.16065167341332	5.53076582004557	6.70202098743085	6.6248745180175	6.79484913793612
Psat1g033840	4.00048283756434	3.19231272925974	3.17045175488056	2.13679365383658	2.22848728820226	1.88893949316654
Psat1g033880	2.71070356109472	1.88461476500572	1.74095591445077	0.519192999786222	0.587796458230742	0.480908178171034
Psat1g033920	7.11969331132323	7.24421670142542	7.34964813335555	1.75317529333964	2.8877341413754	2.02509599883005
Psat1g033960	0	0	0	0	0	0
Psat1g034080	0	0	0	0	0	0
Psat1g034120	0	0	0	0	0	0
Psat1g034160	11.8405323901985	11.9740530529235	12.4353900948743	13.5555776863916	13.5582806722636	13.3859680921261
Psat1g034200	5.17844705735748	5.34096827641339	5.1090095320076	6.34797754618763	5.92259050987472	6.47900222526151
Psat1g034240	0	0	0.0395400418904285	0	0.044054497923981	0
Psat1g034360	0.0144736421017499	0	0.0415491034783746	0.0154301723750847	0	0.0148528503570789
Psat1g034400	6.81856604867314	6.57468369162172	6.88554788565651	5.18447038992177	5.59858441122767	4.60718680181765
Psat1g034440	0	0	0	0	0	0
Psat1g034480	0	0	0	0	0	0.045644141462784
Psat1g034560	0	0.00210737128651281	0.00383447278434566	0.00213602356284844	0	0
Psat1g034600	0	0	0	0	0	0
Psat1g034680	8.84637287179505	8.59707356050339	8.99080757702107	8.31533092950055	8.19179584353481	8.00421168106257
Psat1g034720	0	0	0	0	0	0
Psat1g034760	0.00782473345652758	0	0.0074874188033307	0	0	0
Psat1g034800	0	0	0	0	0	0
Psat1g034840	0	0	0	0	0	0
Psat1g034880	0	0	0	0	0	0
Psat1g034960	13.445554031824	13.8398169281306	15.0478102280145	37.675337549165	33.0357706053884	34.0731459977274
Psat1g035000	1.94587621905359	1.9090583181058	2.2688136403204	1.85656776317622	2.01792468475488	1.74934830656008
Psat1g035040	17.3021125562779	17.6185380761957	17.4080511605195	13.7758054767692	13.3547200218611	12.5716249763782
Psat1g035080	0.0194594752094748	0.0818689240492944	0.111723606736908	0.0207455079170833	0.0207465949525725	0.079877247559872
Psat1g035120	1.92282037510182	1.68629768992398	1.81884192695971	2.39643911701932	2.10286803423803	2.34069919516188
Psat1g035160	0.34061645370196	0.417965446877811	0.393835583324169	0.080694894399736	0.15635455022914	0.131077716490475
Psat1g035200	0.0913518351001275	0.0587172116380837	0.06313216696076	0	0	0
Psat1g035240	4.01021226943241	4.17493456207915	4.69896982431138	0.582610045699285	1.03672699937317	0.736439446271057
Psat1g035280	2.6162067403461	2.54615524171657	2.64080837419398	1.80271480652612	1.81556499219152	1.87850728041608
Psat1g035320	0	0	0	0	0	0
Psat1g035360	0.022872640565123	0.0160381035722991	0	0	0.0081285064506662	0.0234719019025592
Psat1g035400	0	0	0	0	0	0
Psat1g035440	0.0958957982467713	0.140086101636278	0.107055489463779	0.0908740752691018	0.136318255414595	0.0710726325284018
Psat1g035480	0.185870169089439	0.109247710817923	0.224937469831544	0	0.0407985305396443	0.00560999860363331
Psat1g035520	8.7437449387253	8.93902390067906	7.66390985399045	7.16592680788039	7.79788005023273	7.99206027620874
Psat1g035560	0.135128529715484	0.14212648616011	0.109410488585006	0.177303222943519	0.221640641729346	0.256004097769528
Psat1g035600	9.31768774497609	9.75654064885283	11.8041131883107	8.25083389953143	9.32880189337926	7.08966329221168
Psat1g035640	8.90275929786572	12.1515093360475	24.0612194001247	13.2585910090988	17.6790476542043	9.27549195522655
Psat1g035680	4.86027480599409	5.81238971394366	5.98225863184987	3.7722017543544	3.77239941243034	3.04968603378552
Psat1g035760	3.83106172862473	3.55285939935768	3.62649098052275	3.2937483339123	2.85473146547397	2.87459780757004
Psat1g035800	3.54391383814906	3.79647069365845	4.52152008441135	2.91521843279275	3.21856978950497	2.69389932947019
Psat1g035840	0.883766278614576	1.32508073138212	1.07957642464878	0.58134041286748	1.02241084788745	0.559589481500901
Psat1g035880	0	0	0	0.45184257094638	0.372125144475192	1.02338075086018
Psat1g035920	0	0	0	0	0	0
Psat1g035960	1.28052588845462	0.928855866522337	1.31827960244711	0.55547602728908	0.932118783251725	0.915321599347029
Psat1g036000	3.87317126649996	3.57095485565797	3.23602416683173	0.839397283415781	1.09979429108742	1.11630351940294
Psat1g036040	0.119676454688605	0.12669689531536	0.0838296938607075	0.0175117491461801	0.0308556509180115	0.0264888558746105
Psat1g036080	0	0	0	0	0	0
Psat1g036120	0	0	0	0	0	0
Psat1g036160	0.405166757519381	0.51879044502816	0.792257576194007	0.901446912439156	1.16442993986438	1.21119131694732
Psat1g036200	1.08210075730624	1.12603208004515	1.07400681282772	0.171814903058767	0.270008995014735	0.088599870466238
Psat1g036240	2.20899121332344	2.04114901083578	2.2752416128862	3.13210658800794	3.18978415116241	3.74593673782481
Psat1g036280	2.3323065560156	2.21492652700636	1.97716928285923	0.156911478063757	0.331945519241159	0.127803596095795
Psat1g036320	0	0	0	0	0	0
Psat1g036440	0.165968416662628	0.128844481414061	0.253345699338082	0.349661004751217	0.412874385502434	0.360909358219162
Psat1g036480	0.0280379454327093	0.0147449789910771	0	0	0.0298924760782615	0
Psat1g036520	0.0641603144286838	0.022494336959231	0	0.0228001748353887	0.0228013695325397	0
Psat1g036560	0	0	0.0233776890009103	0	0	0.0250709609129525
Psat1g036600	0.108783322819304	0.122589567061625	0.11152907927306	0.0538444059229231	0.0662735105159366	0.055816718550253
Psat1g036640	0	0	0	0	0	0
Psat1g036680	0.463895328540625	0.456440603380641	0.405712650395828	0.0797666325276824	0.0744527580414225	0.0358316714091229
Psat1g036800	1.86502940371279	1.4947426764123	1.75722712371441	0.770889761573414	0.831993929777173	0.727352818956952
Psat1g036840	2.7423639456304	2.47506148978584	3.04525994999633	3.26481655917813	3.29600889113403	3.15759251478731
Psat1g036880	0.0212622323093468	0	0.027127524769717	0.00755580171887417	0.0604495810582101	0.0436386021608194
Psat1g036920	0.170984916272269	0.215807738490094	0.114529776510207	0.0121523281796112	0.0182294474168197	0
Psat1g036960	1.96690928975046	1.9506069128378	1.98465895778448	1.92737713419999	1.79848819410186	2.08761547960376
Psat1g037000	1.9223382341173	2.29307181774999	1.80318716101159	1.04288038439931	1.06718933288747	1.07778861023578
Psat1g037040	85.5556803743931	92.3475609223552	85.0461770805	110.157059789553	111.510077318684	105.991310200096
Psat1g037080	2.09735544816481	2.22231258643585	2.04782316171943	3.90879794543775	3.40795473757627	4.39229852378543
Psat1g037120	0	0	0	0	0	0
Psat1g037160	0	0	0	0	0	0
Psat1g037200	2.07098460582512	2.2586626909059	2.13414600208215	0.0951074403890273	0.115493657575101	0.0457744912242198
Psat1g037240	3.24008860918168	3.28822554091122	3.13524846097864	2.30442963538505	2.42584250975015	2.37698615546284
Psat1g037280	10.126415836252	9.80488804156049	11.1070090095418	9.14402755524164	8.87238642118046	8.69835071454911
Psat1g037320	6.2117221780648	5.40908858076029	3.43663409856225	1.17435330892654	1.17441484339119	0.54179640360474
Psat1g037360	0	0	0	0	0	0
Psat1g037400	0	0	0	0	0	0
Psat1g037440	0.891748597521227	0.872900137270167	1.31978058118105	1.12560777876506	1.19919003833853	1.11033630444682
Psat1g037480	40.2667832112474	41.4033697219167	38.5182850527526	38.9123471521454	40.0204888687682	38.4634573955825
Psat1g037520	32.8637071946852	28.6562995545818	32.8813268536186	18.6128396251449	22.3791171870523	20.5225655764499
Psat1g037560	0	0.00259805441632447	0	0	0.00263351611206086	0
Psat1g037600	0	0	0	0	0	0
Psat1g037640	0	0	0	0	0	0
Psat1g037680	33.0464934425386	32.5523997667083	30.5893345586922	25.5446248657779	26.2645456593378	24.3548225878051
Psat1g037720	0.121710172219261	0.0213355377825434	0.0582316980568129	0.0216256203741717	0	0
Psat1g037760	3.21236663178967	3.04747905341702	3.42304890881012	4.55695746132448	4.12185432230992	4.16356913238102
Psat1g037800	0.00833631316570279	0.035072116902811	0.0638155595143155	0.0266617237489788	0.0177754138572476	0.00855472389806848
Psat1g037840	2.21303450181438	2.36988174333537	2.39068057510161	3.70230347668839	3.34644476336347	3.7871954482476
Psat1g037880	0	0	0	0	0	0
Psat1g037920	1.62382743984257	1.68123498609884	1.60508091716926	1.67704431909875	1.48176733257388	1.52461428254728
Psat1g037960	0.0146638761709953	0.0462698409741905	0.0701586723576059	0	0.0312675954597368	0.0150480685435903
Psat1g038000	3.61174606401468	3.75302049227924	3.47686769221122	5.69060745013956	5.45120715915263	6.33358205841472
Psat1g038040	0	0	0	0	0	0
Psat1g038080	0.353625013815925	0.368675720069992	0.273079140099604	0.284399956542628	0.251343363503269	0.219643923549713
Psat1g038120	1.55126818999864	1.63160435032246	1.08640497969973	0.599198549410298	0.659152941230346	0.726742111300397
Psat1g038160	28.4155993915988	29.8871696610975	21.0330762453482	53.656497020144	49.350090393644	62.4776108950637
Psat1g038200	0.0272116238701599	0.0143104216834132	0	0	0	0
Psat1g038240	0	0	0	0	0	0
Psat1g038280	64.3467473680025	62.8779608314802	73.8956277467041	41.6107123387311	47.9395638997464	40.3900119322118
Psat1g038360	0	0	0	0	0	0
Psat1g038400	0	0	0	0	0	0
Psat1g038440	0	0	0	0	0	0
Psat1g038480	0	0	0	0	0	0
Psat1g038520	1.60729261636301	1.42608966828187	2.47455425142835	3.01540340428591	2.54647407718335	3.28037801648966
Psat1g038560	0.732006503368306	0.959238639234278	0.865037355059676	1.24093715239421	0.938214703322787	1.17808797387079
Psat1g038600	19.8118413990372	21.1492621257496	24.3408497877478	271.212727394895	248.526333542321	299.415254175436
Psat1g038640	98.1031346130907	89.1131451699955	112.696688921033	945.899586383302	826.261478829889	1071.19479190154
Psat1g038680	0	0	0	0	0	0
Psat1g038720	22.622167337352	22.0741063054082	18.3903321564095	269.611257702636	201.752143382375	281.548734275751
Psat1g038760	26.1229279821948	25.4442131277955	23.3206831510693	590.902488702013	406.001766412175	611.730240600411
Psat1g038840	0.0197756557520217	0.0485328333605861	0.0504617373609014	0.0773028084276151	0.0702789627147703	0.0676459211240669
Psat1g038880	0	0	0	0	0	0
Psat1g038920	0	0	0	0	0	0
Psat1g038960	19.7801227739641	18.8564416820287	16.5043831379828	8.68098329237825	10.0891347118075	9.2805232236544
Psat1g039000	2.67762378882374	2.47506025377847	2.56633396282691	3.27884931075405	3.18217239285467	3.57344222847815
Psat1g039040	28.3407053061209	29.5718709736098	30.9737656733294	32.3692886994183	33.5387543369868	32.0991796949186
Psat1g039080	24.3363678578493	23.9717219221264	21.1016801145949	14.9801470617175	16.2056089509946	14.4470766102102
Psat1g039120	0	0	0	0.0210825841166223	0	0
Psat1g039160	0.106536755523491	0.130729687739191	0.118934767914445	0.302873410014924	0.151444640078195	0.200434684858459
Psat1g039200	134.979285661654	145.070277967811	132.323122588832	177.993272759682	173.308152058502	188.597443056818
Psat1g039280	23.4125838323268	24.2462137979102	28.3156452306059	26.0173399024761	23.7973061732805	22.4223633220674
Psat1g039320	4.43006173323032	3.97479967225903	3.98000125617219	0.724700221489023	1.21608612341619	0.715320686839955
Psat1g039360	8.47424479512159	9.43256927685201	10.1608398846086	9.720774423713	12.2340873333586	11.7757302442853
Psat1g039400	0	0	0	0	0	0
Psat1g039440	0.00214209903105899	0	0	0	0	0
Psat1g039480	6.75570574022024	6.59448417799879	6.34302808519173	10.1402604223615	8.59048390612563	10.7656009958835
Psat1g039520	0.182960286219593	0.168380909728989	0.170696265571389	0.0487629294395398	0.0536420330034398	0.0657138408350433
Psat1g039560	3.23577112984586	3.58862563478126	2.90701454796084	3.22557210262403	2.39871249638164	3.06365753383376
Psat1g039600	4.50406596544493	4.36407648819134	5.0484021900153	7.92880623030937	7.45563787739171	8.26370471789934
Psat1g039640	0	0	0	0	0	0
Psat1g039680	7.38062967432184	6.96383443321106	6.83738570536025	6.01481820236043	5.98802291012881	5.70822685553691
Psat1g039720	0	0	0	0	0	0
Psat1g039760	0	0	0	0	0	0
Psat1g039800	4.55454335783845	5.20696886718663	6.03063193252035	4.92897258714722	6.63656221716296	5.23933102386926
Psat1g039840	1.07558969312863	1.0474396738176	1.17145156002058	1.22734344457047	1.18418917269863	1.06494397392701
Psat1g039920	0	0	0	0	0	0.0113732504803791
Psat1g040000	0.181583724681962	0.103236473141339	0.0516571515020114	0.0313920295754105	0.0418582326315831	0.0251812437322177
Psat1g040040	3.572886214152	3.81802050513465	3.43188275783607	3.6842672759412	3.61193157979176	3.90385435757247
Psat1g040080	0	0	0	0	0	0
Psat1g040120	0	0	0	0	0	0
Psat1g040160	0	0	0	0	0	0
Psat1g040200	0	0	0	0	0	0
Psat1g040240	0	0	0	0	0	0
Psat1g040280	18.7361718317828	18.508316273428	21.2330556165778	8.44997146837092	8.88508002017201	8.49066882257555
Psat1g040320	20.1756110578352	20.9194978977811	22.4536618808481	13.2166560435658	12.5594902799131	11.8112876343853
Psat1g040360	0	0	0.00496741898894875	0.00553428051452241	0	0.186452512722152
Psat1g040440	0.257616732265973	0.194019333962646	0.135428987760114	0.116977164964934	0.159368545999853	0.0881220899555875
Psat1g040480	0	0	0	0.00300355838530162	0	0
Psat1g040560	76.065457911557	73.042630773857	40.5800112603734	51.9353166840722	46.3295804871614	83.252024082476
Psat1g040600	0.79492938109881	0.637812908411259	0.90046622505595	0.725201805976388	0.879332327724616	0.601338265014216
Psat1g040640	0	0	0	0	0	0.00951446439078808
Psat1g040680	2.76211191808274	3.3380795278222	2.74668931772831	4.05322913906198	3.60305913118074	3.54587768536817
Psat1g040720	0	0	0	0	0	0
Psat1g040760	8.01927936754317	8.51201315745684	8.13420953143856	13.6208475940468	12.3113313411621	15.3080487531747
Psat1g040840	0.107613670723643	0.0874624530216064	0.112335902718295	0.245095631716041	0.18252758730652	0.215846592237053
Psat1g040960	15.7530275459265	18.141436469259	12.9605907821047	4.18810919538338	6.1470495059476	3.94115505551614
Psat1g041000	0	0	0	0.0059819402543811	0	0.00575812513843168
Psat1g041040	0	0	0	0	0	0
Psat1g041120	1.25097731684608	1.03581278856801	0.92962333080757	0.255380089508111	0.340524628088346	0.13656944910833
Psat1g041160	11.0583670602596	10.6270922124256	9.50928088521105	7.45869759585968	8.06968585632397	8.22446682797347
Psat1g041200	0	0	0	0	0	0
Psat1g041240	1.7539989993124	1.93824338263304	2.13516226208314	1.07697741266397	0.828487572898748	1.09364271285954
Psat1g041280	0	0	0	0	0	0
Psat1g041320	1.70862357153962	2.06175148764001	1.84213737122033	2.02116375035528	1.83411505867427	2.19774147219802
Psat1g041360	0	0	0	0	0	0
Psat1g041400	0	0	0	0	0	0
Psat1g041440	0	0	0	0	0	0
Psat1g041480	7.18545615668791	6.33905069089898	6.72000023564718	8.65949975196778	8.00768135915645	9.8316193710251
Psat1g041560	9.48898763501296	9.14049193326338	11.0613877123303	12.9695010153516	14.1914560922472	13.7671442655721
Psat1g041600	0	0	0	0	0	0.0183429727373805
Psat1g041680	1.87401902183393	1.5952300669439	1.30693206077687	0.270897450950478	0.237047689897008	0.203720145022212
Psat1g041720	0	0	0	0	0	0
Psat1g041760	0.230511689809206	0.135771604070731	0.141167752865001	0.00982982744280531	0.0393213700478508	0.00946204309937877
Psat1g041800	0	0	0.0331032908850099	0.0368809029637036	0.0737656709424799	0.0355009989154987
Psat1g041840	0	0	0	0	0	0
Psat1g041880	0.221413212967784	0.357082098719965	0.3389893778831	0.18883672917689	0.157372186630318	0.136328532770322
Psat1g041920	0	0	0	0	0	0
Psat1g041960	1.26645874931458	1.11511896449256	1.36334617583925	0.672701036470611	0.720279485418114	0.528550720301246
Psat1g042000	0	0	0	0	0	0
Psat1g042040	0	0	0	0	0	0
Psat1g042080	1.15656524909926	1.13352025993905	1.1234754310961	0.831340929829086	1.12096785293481	0.872167538147189
Psat1g042120	0.0846679458916597	0.0742105662001509	0.12152702203161	0.0376097745637768	0.0526564433684263	0.0289620797476637
Psat1g042160	0	0	0	0	0	0
Psat1g042240	5.62794348849815	5.72570012687205	5.71999299589865	4.44542409327117	4.77169589351372	4.39873236423725
Psat1g042280	0	0	0	0	0	0
Psat1g042320	0.394189797605208	0.37691260536613	0.411487373848999	0.481366860362986	0.588368101824132	0.478066181862617
Psat1g042360	0	0	0	0	0	0
Psat1g042400	6.00375437986022	6.18589300741556	5.59545834055846	10.2264428456253	8.95310767081004	12.066477176326
Psat1g042440	9.73151902822926	9.71346059264943	10.4435967651731	10.0237020572229	9.04151284080984	9.08216542427491
Psat1g042480	0	0	0	0	0	0
Psat1g042520	0	0	0	0	0	0
Psat1g042560	3.35487871698519	3.28331411584225	3.11154299499553	0.277329563793398	0.478179474953764	0.354403439424772
Psat1g042600	0	0	0	0	0	0
Psat1g042640	0	0	0	0	0	0
Psat1g042680	0	0	0	0	0	0
Psat1g042720	0.01647430550958	0.0693098684322164	0.0840752982608619	0.0175630551028958	0.0117093169215503	0.0394471722978203
Psat1g042760	0.0328542796174692	0.138222870542122	0.0157189859785262	0.12258940629285	0.0525410699166989	0.0674301181855116
Psat1g042800	0	0	0	0	0	0
Psat1g042840	0.600481153889879	0.422883007062736	0.279802854937572	0.0389666014542407	0.12803982781962	0.0375086607106419
Psat1g042880	0	0	0	0	0	0
Psat1g042920	5.14954380357744	4.55006784217905	5.75878697834622	5.79732761081804	5.46422127118363	5.73731339416025
Psat1g042960	9.92460325439889	10.2360088900203	9.57999253460876	10.7725694735358	11.4387963825372	11.7338379355167
Psat1g043000	0.445916729304508	0.759348878414391	0.650200086153787	0.611211031035272	0.520688530578123	0.729980492371106
Psat1g043040	0.00312952756992022	0.00548599615726922	0.00698744078288078	0.0011121169897891	0.00222435052631601	0
Psat1g043080	0.229948607818832	0.22394171336639	0.350427394158683	0.245145391264465	0.372277322151504	0.270932241723433
Psat1g043120	19.7046798083176	20.0096609789716	25.5504174209748	11.7625987402027	13.0303906924901	11.5833158773032
Psat1g043160	0	0	0	0	0	0
Psat1g043200	0	0	0	0	0	0
Psat1g043240	0	0	0	0	0	0
Psat1g043280	11.137517219383	10.589901965058	11.0030989564284	14.0329755566705	13.0549818731861	13.9242597458362
Psat1g043320	17.9616999498735	14.4458818240687	17.6515588250476	10.564317033718	13.0694098406404	11.4917394998766
Psat1g043360	0.109918874746459	0.184978061562938	0.157770610498754	0.046873265835643	0	0.022559748079307
Psat1g043400	5.96130654903366	5.38014641293799	6.45608631108034	9.20157421866295	8.61067640158278	9.5815610747008
Psat1g043440	1.42066293312786	1.47778508776518	1.53901298563703	1.9619692503016	1.82033597146169	2.00893766000852
Psat1g043480	1.1771312222848	1.14770479106095	1.14168550870008	0.924681698757685	0.99078230440767	0.986476256922426
Psat1g043520	27.770136332158	26.8667505576968	29.4871518324506	30.5492108741173	30.3469381760004	30.8719153046618
Psat1g043560	10.9084816953157	11.0185110414657	12.1212226622782	6.08622269310141	4.90817075363256	5.6908381599655
Psat1g043600	0.0231548234938061	0.0194831614479123	0.0221566474792439	0.00493701468244666	0	0.0285137736014486
Psat1g043640	5.8515029143197	5.7421358828833	5.96012430234073	5.77553456270635	5.68010508444407	5.59630032401138
Psat1g043760	0	0	0	0	0	0
Psat1g043800	0	0	0	0	0	0
Psat1g043840	0	0	0	0	0	0
Psat1g043920	0	0	0	0	0	0
Psat1g043960	0	0	0	0	0	0
Psat1g044000	5.09973300473922	5.08065113047238	5.15267864509023	5.36359728034168	4.68284025882166	5.47171744720069
Psat1g044040	4.07421546621096	3.79695446645735	3.76154000874551	2.29545869379256	3.08007729122514	2.39201566429386
Psat1g044080	258.716980220215	257.435376067678	223.14760428732	151.357210587943	164.512256915367	141.678544180176
Psat1g044120	13.5659160084496	13.5204407955831	14.9206159669077	8.24530625421605	9.98966455713667	6.2217268577445
Psat1g044160	1.6253498665806	1.81268336701923	1.83684288794593	3.32362360224711	2.67397662124459	3.30351563770116
Psat1g044200	2.51869603457938	2.44240000680953	2.47728977219881	1.56558968975599	1.84557670770208	1.46955372398322
Psat1g044240	18.2619326443742	19.0957303323769	18.7117493353753	24.704781069861	23.6481495959184	25.046083391766
Psat1g044280	0	0	0	0	0	0
Psat1g044320	0	0	0	0	0	0
Psat1g044360	1.37924454264841	1.5540075868369	1.28724431041761	1.7362754647578	1.48658751165664	2.15603187655819
Psat1g044480	1.96224734853593	2.18308915666197	2.02950888956614	1.76699424573759	1.83422539126879	1.93094040930999
Psat1g044520	4.4418679219858	4.04898065266159	4.59749917897307	5.821060021435	5.79417878851884	5.9552620314575
Psat1g044560	0	0	0	0	0	0
Psat1g044600	16.4372455099258	16.3018753021938	18.1373715776955	14.639952236858	12.8757444754747	13.3538423305884
Psat1g044640	2.67413389141243	2.89979782334783	2.68408472046815	2.75784793158791	2.42777749263182	2.57855935817909
Psat1g044680	0	0	0	0	0	0
Psat1g044720	0	0	0	0	0	0
Psat1g044760	0	0	0	0	0	0
Psat1g044800	1.47488161786666	1.22099324964491	1.37488060372944	0.13187478522416	0.213039661602535	0.175764007423855
Psat1g044840	0	0	0	0	0	0
Psat1g044880	2.30122851718672	1.99903744400949	1.87216732792259	0.258243316367979	0.387385271932794	0.286824354494739
Psat1g044920	9.12422017918835	8.62275884543259	11.4843194120017	2.38160700814735	4.18894750013863	2.37840045137632
Psat1g044960	0	0	0	0	0	0
Psat1g045000	0.0105335318207071	0	0	0	0.0112302575353028	0
Psat1g045040	0	0	0	0	0	0
Psat1g045080	0	0	0	0	0	0.011584221399914
Psat1g045120	0	0	0	0	0	0
Psat1g045160	31.8141616937213	30.9241481347835	23.078534554245	7.86448645152833	9.77444707634796	5.53080406622869
Psat1g045200	0	0	0	0	0	0
Psat1g045240	23.4724887091391	23.1706699224169	23.4982889899301	20.0430817107988	20.7516623680063	20.3813224053989
Psat1g045280	0.0151792731792729	0	0	0.0161824370146863	0	0
Psat1g045320	0.891385121408938	0.981324191169106	0.760029261166382	0.624901993921013	0.639726092651551	0.665588546765731
Psat1g045360	22.5865097861183	22.3526754630667	23.5789082137199	28.1716519613813	26.0644310617483	27.0238121348679
Psat1g045400	1.43053439377761	1.6993333424286	0.958206068590422	0.215304730815135	0.394746022881379	0.587205711791491
Psat1g045440	7.34541110896215	7.05646445408697	8.39747768520673	8.35829744099635	7.88443565974669	8.47958101856567
Psat1g045480	1.50811966851921	3.4193543602395	2.57989319021098	5.13430377023772	5.31659606083224	5.212308723875
Psat1g045520	0	0	0	0	0	0
Psat1g045640	0.0053940849895724	0	0	0	0	0
Psat1g045680	0	0	0	0	0	0
Psat1g045720	0.0089552635077717	0	0.0599844916438073	0	0.00954759687449489	0
Psat1g045800	3.99018446961969	5.0882568257864	5.29663781316759	3.48626807779924	3.44646851994197	1.67021758427152
Psat1g045880	0	0	0	0	0	0
Psat1g045920	0	0	0	0.0232457808582301	0	0.0223760367757296
Psat1g045960	0	0	0	0	0	0
Psat1g046000	0	0	0	0	0	0
Psat1g046040	0	0	0	0	0	0
Psat1g046080	0	0	0	0	0	0
Psat1g046120	0	0	0	0	0	0
Psat1g046160	0	0	0	0	0	0
Psat1g046200	0	0	0	0	0	0
Psat1g046240	2.20815821808749	1.95169160588754	1.84662682126109	0.563794759858862	0.929815515435042	0.58078453319347
Psat1g046320	0	0	0	0	0	0
Psat1g046400	1.40779379012815	1.14013883292203	1.40098974925329	2.52139725245863	2.68662950746499	3.00492997760461
Psat1g046440	0	0	0	0	0	0
Psat1g046480	13.2848354807118	15.568358808749	13.2433593729207	8.25131071692238	8.6233812107977	7.30664990263678
Psat1g046520	0.61504073902432	0.462065789548109	0.672602386086895	0.117087034019305	0.0819652184508523	0.0676237239391205
Psat1g046640	6.32483206241901	6.31565338469126	7.05126574070383	8.48858753810637	8.08349015615172	8.50180891783645
Psat1g046680	0	0.00706545656622109	0.00642798473281427	0	0.00716189529722522	0.00689357078790666
Psat1g046720	3.89634292194285	3.96713414821723	4.46468813207684	3.65120939340666	3.80788931358073	3.295507013613
Psat1g046760	14.2552553148821	15.3084187706185	15.4081445145854	28.8608758552683	26.4164230293351	29.6804642417242
Psat1g046800	0.02983978962285	0.0366159675168464	0.0380712439004423	0.0424157784456265	0.0795337518241262	0.127589957097864
Psat1g046840	0	0	0	0	0	0
Psat1g046880	0.731731110886406	0.720018027954821	0.889740489685375	0.801639000644182	0.836161908860519	0.717713350294379
Psat1g046920	63.0290904104678	59.3855060704608	52.3510708023842	16.1556550248054	20.1069784464629	15.6232964961401
Psat1g046960	13.5663743521565	12.573582424867	10.7350877698163	19.10063009275	16.5622947345345	21.5268503330391
Psat1g047000	8.98216469459346	7.80420899985282	11.3491267857418	4.66279444211346	5.99989101611044	4.55208340381758
Psat1g047040	5.81483669334772	5.63386191292835	5.94843720643977	14.9064441338125	13.5211603193522	17.5373213642767
Psat1g047080	0	0	0	0	0	0
Psat1g047120	0	0	0.0175013300170749	0.0194985101734335	0.0584985956039748	0
Psat1g047160	2.39737409358907	2.52152788645381	2.12528077066018	0.797738263856059	0.889245294513964	0.777672825299886
Psat1g047200	0.450824413424405	0.589122094281249	0.418317504408125	0.4951825726494	0.436948693694996	0.602828696890626
Psat1g047240	0.0494939702185534	0.0520571347004755	0	0	0.0263838397918112	0.0507907082450942
Psat1g047280	0	0	0	0.0331157991808661	0	0
Psat1g047320	6.79577618682986	7.30385116417762	6.41863973652919	5.95534948587456	6.13737955718942	5.98643066188754
Psat1g047360	0.450054876679944	0.127935689913494	0.162949996985146	0.203157705635011	0.203168350813562	0.453524723577371
Psat1g047400	2.78719407174236	2.21845939664216	2.21488954859571	4.31472607833729	3.94259588582083	4.79982584876906
Psat1g047440	0	0	0	0	0	0
Psat1g047480	0	0	0	0	0	0
Psat1g047560	3.66673756373158	3.49159773009332	3.91296008807798	2.38082907652757	2.67857305720719	2.16400045037661
Psat1g047600	0	0	0	0	0	0
Psat1g047640	1.05264151318831	1.02370118858636	0.857945484211202	0.699265417393208	0.623168366129739	0.914659181659506
Psat1g047680	0	0	0	0	0	0
Psat1g047720	0.025566108741156	0.0627435929696692	0.0652372938128521	0.0454261917471461	0.227142860079087	0.122434380728308
Psat1g047760	5.74832038549908	5.4553981045298	5.22478447575974	5.96279936608369	6.08127122336067	6.05815142254861
Psat1g047800	0.0187246418798863	0.00656478085616719	0.0119449637039616	0.01996211111462	0.0532350856032442	0.025620301315241
Psat1g047840	0	0	0	0	0	0
Psat1g047880	0.339165679917673	0.361424010036285	0.474006022182457	0.252154733562842	0.323536232753717	0.219822185284768
Psat1g047920	5.13852084800378	5.12153178237982	5.77664526363068	6.5439240179765	6.39519477121845	6.71160751742494
Psat1g048000	0.742154709216045	0.851551613161284	0.662442980523603	0.0344000885005448	0.0719312266716711	0.05117464326579
Psat1g048040	2.79152139338241	2.51045503483934	2.95280408678062	4.2639885553769	3.96769393063512	4.30831429034844
Psat1g048080	0	0	0	0	0	0
Psat1g048120	0.0926299742443636	0.168873537061091	0.135909774984997	0.158002687604649	0.131675805603043	0.0823826224833366
Psat1g048160	314.186116000292	333.261100163328	341.73687945341	278.537990419331	287.388659002585	251.760635906499
Psat1g048200	1.1974466633249	1.1107731533744	1.05034069041605	0.576235474566438	0.71811567920308	0.614409834646866
Psat1g048240	0	0	0	0	0	0
Psat1g048280	0.948416992746464	1.04392993763021	0.844215721416727	1.92813603731494	1.26981465515317	1.72019008254143
Psat1g048320	0	0	0	0	0	0
Psat1g048360	3.64679021583307	3.34872967819013	3.3588919846284	3.70437594151848	3.57976064132368	3.81150351075039
Psat1g048400	0	0	0	0	0	0
Psat1g048440	0.450651970068511	0.355492550991045	0.377321802275562	0.360325904691668	0.200191547368441	0.250498633301366
Psat1g048480	4.95342502377653	4.21219992250948	4.02483795392677	4.18360347091512	3.5397906874694	4.21534020077324
Psat1g048520	0	0	0	0	0	0.00452383489637734
Psat1g048560	0	0	0.112706512368025	0	0.0837164652631663	0.120869969914645
Psat1g048600	6.36143539891354	6.29729661755566	7.09102383360722	4.27914509219455	5.47281892270153	4.00744876123837
Psat1g048640	4.43013181605874	4.24499334946399	4.4635800865738	4.47981829356929	5.31355126785301	4.82031008486367
Psat1g048680	0	0	0	0	0	0
Psat1g048720	0	0	0	0	0	0
Psat1g048760	7.7223356831284	7.05446738802679	7.50729480049974	3.1355039431835	4.21803088012602	2.88796221955525
Psat1g048800	0	0	0.00664814404384994	0.0074068030342259	0	0
Psat1g048840	2.98568300186372	2.84499045238558	1.89203567752161	1.19942186904688	1.10673018710223	1.3594822048146
Psat1g048880	1.76050566615553	1.98620128634793	1.82859639641175	2.37413947530103	2.49458130306942	2.6211587490931
Psat1g048920	46.2692081357256	55.1552342499725	42.7867723717198	43.1328021428711	39.7673166859119	40.444057317063
Psat1g048960	9.61472206873157	9.54815477691502	9.20024320396041	8.63668976698894	8.61544776841532	8.54063586790823
Psat1g049000	0	0	0	0	0	0
Psat1g049040	123.407909598567	135.730396809367	116.50330417247	136.287497226445	134.362058067837	137.27978145487
Psat1g049080	9.74233194913482	9.91966476964746	7.48305096555519	1.42230277382977	2.09379331533063	1.28733120691939
Psat1g049120	0	0	0	0	0	0
Psat1g049160	0	0	0.0198107838749982	0.0147143396360343	0.014715110646773	0
Psat1g049200	15.2288699636581	13.6593024280453	13.7247818183663	12.4088733751424	12.5374061087063	13.3625111553725
Psat1g049240	0	0.132220234145339	0	0.134017929079374	0	0
Psat1g049280	2.25163818605632	2.38958023164486	2.06722528101686	1.53541904656619	1.60037976094753	1.43113401878104
Psat1g049360	0.988609534046311	0.898816272541189	1.0822787436091	1.08073970155278	1.19691494484829	1.08329143248908
Psat1g049440	4.25788915352708	4.419228423827	4.16128908867528	4.10565268512878	3.93978776909304	4.06305146120642
Psat1g049480	0	0	0	0	0	0
Psat1g049520	15.781847565974	12.1862982470621	13.6730578661099	17.2268879670778	18.015187221477	17.2542354940362
Psat1g049560	0	0	0	0	0	0
Psat1g049600	3.53187254664564	3.66979040106312	3.7421374196254	3.9281444073541	3.66776315623424	3.92539616579942
Psat1g049640	3.42549688424702	3.34676455240478	3.59370075154171	3.35765290950963	3.54245173767384	3.54856448052159
Psat1g049680	2.38011003450999	2.28432491191764	2.14465187213684	2.63255885354917	2.20977361586689	2.33052224213943
Psat1g049720	5.95339531442719	5.3239271154699	5.52880506039147	5.6208468771169	5.14210937802994	5.87883138412331
Psat1g049760	13.618240080052	13.9474693308829	13.2906969536667	18.9341665530179	18.9614453385073	19.5119178044932
Psat1g049800	17.80919553574	17.8172439140295	17.5720667360096	26.5060710139875	22.9230675884328	30.5792755415961
Psat1g049840	0	0	0	0	0	0
Psat1g049880	0	0	0	0	0	0
Psat1g049920	3.89003615236692	3.49065838817023	4.58714847389745	1.00894312919078	1.66802491295804	1.05868828289512
Psat1g049960	0	0	0	0	0	0
Psat1g050000	1.51517160233506	1.31586982773179	1.978826409393	0.80168799300841	0.89240184560955	0.721165226715741
Psat1g050040	26.1064133006642	23.9094122279797	22.6455389635197	21.0032244707199	20.3035857355239	24.3072608728349
Psat1g050080	0	0.0160930913559756	0	0	0.0489382536938395	0
Psat1g050120	0.858315594380287	1.88146462003279	3.69207806373394	1.22290356555681	1.39401206971916	0.8067171269438
Psat1g050160	1.34888213431441	1.32675624500472	2.04894430850734	0.689348753970033	1.0595054429461	0.810409382606651
Psat1g050200	233.910331945759	242.709993158148	292.275416347998	539.344014330414	453.59275381531	498.572606986235
Psat1g050240	2.60408256814915	2.59311799595667	1.65544773314145	1.0603467171307	0.970428751207946	0.965000588260461
Psat1g050280	38.4974047677452	39.455684518094	46.822852429682	35.0805725328548	36.3838324030996	34.5155851588368
Psat1g050320	0	0	0	0	0.0706616699374745	0
Psat1g050360	5.9495650295821	6.27112050393058	5.66251146927633	5.17776189961075	4.68066949112319	4.85943434653976
Psat1g050400	0	0	0	0	0	0
Psat1g050440	0	0	0	0	0	0
Psat1g050480	0	0	0	0	0	0
Psat1g050520	0.0126012414240816	0.0117811796163804	0.014737576793295	0.00597067954275394	0.0253767176914126	0.0129313929327214
Psat1g050560	0	0.0207385197886283	0	0.0210204851943348	0.0420431732764944	0.0404680017092724
Psat1g050600	0	0.0908480963643782	0.0619885818024137	0.161145751820441	0.253242307421078	0.243754439327867
Psat1g050640	0	0	0	0	0	0
Psat1g050680	0	0	0	0	0	0
Psat1g050720	1.76109869156161	2.03248639390248	2.0097573384368	0.929611120729268	1.0465522263062	0.91768378693737
Psat1g050760	3.35631844019997	4.97605530595267	6.5891778966784	4.30431866762884	4.43658544125465	3.39341601937055
Psat1g050800	1.22137627852376	1.29669042802077	1.37393686078196	1.12603645713928	1.10286439174984	1.05566055015653
Psat1g050840	12.7918869263644	12.339484577715	14.0500016058264	19.5827142659503	18.5885011078433	19.9377634314176
Psat1g050880	3.01161311003096	3.16157186526908	2.91456477651519	4.60141558289838	4.36122621537761	5.14695601739521
Psat1g050920	9.90720801864783	10.1245660993281	10.5178093030215	4.5245122946842	4.69603326070468	4.1079270875091
Psat1g050960	0.441235511519351	0.547705046519804	0.753139182706286	0.22884118471956	0.487372503755206	0.187645125502882
Psat1g051000	0.0106283029458471	0.0447148608726498	0.0305103895613891	0.0302152092023357	0.0339938914914868	0.0218135272510685
Psat1g051040	0	0	0	0	0	0
Psat1g051080	0	0.0195847773803597	0	0	0	0
Psat1g051120	22.140667850669	23.094328201487	20.1262251486793	17.4283695328542	16.8989571467385	17.1310701707431
Psat1g051160	0	0	0	0	0	0
Psat1g051200	0.00540061272453356	0.00189343215496553	0.00344519929339756	0.0153534053483429	0.00575782869196041	0.0387947583953553
Psat1g051240	0.00440543565124011	0	0.00421552272869327	0.0281794855813491	0.05166509726919	0.0723337233579361
Psat1g051320	4.04686945761196	3.86857911064634	4.31448823263861	8.65932710149481	7.63522280137007	10.0938471445462
Psat1g051360	0.0159877226464279	0.0201788224549491	0.0214179161708841	0.00340886301575192	0.0102271249061642	0.0065626398759484
Psat1g051400	0.0507125717580253	0.0533388444563584	0.0970528300946882	0	0.10813376763159	0.15612371113975
Psat1g051440	0	0	0	0	0	0
Psat1g051480	17.5246028491108	16.8785177194915	19.0246164668342	14.5327712484454	17.4623287048269	13.0922771709203
Psat1g051520	0	0	0	0	0	0
Psat1g051560	3.71960618318661	4.05797217925661	3.85684553965064	5.57063646078191	5.20325364854674	6.18060307062163
Psat1g051600	0.983129636599327	1.01927132506376	0.964266828037547	0.531537671509932	0.557769457586706	0.558491324402357
Psat1g051640	0.0078892863548136	0.0331914082179814	0.0377459445271032	0.00841067144782163	0.00841111215519732	0.00809598502080022
Psat1g051680	0	0	0	0	0	0
Psat1g051720	0.372377058854235	0.287626415477834	0.206000009640355	0.521044934178217	0.676153258880189	0.692616620301854
Psat1g051760	0.408797525011258	0.537460112079337	0.391174765572484	1.171250202708	0.680995101496653	1.07498921716072
Psat1g051800	0.953254495703301	1.03842897179372	1.3926741773028	1.88052160386591	1.71955375940025	1.99794679290729
Psat1g051840	0.545553659071942	0.634849711025567	0.617556901882205	0.831575788828908	0.717766711450886	0.936254972439241
Psat1g051880	0	0	0	0	0	0
Psat1g051920	0.900168743188148	0.887114754102616	0.932842273694915	0.803411881433843	0.669376966266939	0.792758693135352
Psat1g051960	0	0	0	0	0	0.0396695473925832
Psat1g052000	18.0947882675963	19.1792773836772	18.4732823338243	18.0413891729881	19.3539005866606	18.2332882676592
Psat1g052040	2.63632345162452	2.61425696726711	2.81378519196477	3.49692645498232	3.72717028867411	3.32025739366649
Psat1g052080	3.28938858098898	3.1289358491725	3.16568966315038	2.92567542403768	2.84010862479593	3.37071685243026
Psat1g052120	13.5212738341596	12.6809485684744	9.08119645645487	4.05216416486739	4.9041498954797	3.04342424247107
Psat1g052160	4.25904516709972	4.00741383546466	4.00858577918074	6.1110747087999	5.743696885897	6.43771945023956
Psat1g052200	36.107663890923	36.0233365298659	32.2496751844323	20.2813971555397	17.8503255088619	18.844625463647
Psat1g052240	1.10631687583531	1.09125369107149	1.03981685666046	1.04622102594593	1.04477902836663	0.984024699490722
Psat1g052280	5.92141827208353	5.80467347042039	5.1318448937362	0.193812543411587	0.484556747291896	0.213212594844586
Psat1g052320	0.306553141829226	0.266623761456883	0.293338012228067	0.0314242832385586	0.0188555578961293	0.0302485393665742
Psat1g052360	21.6726012451983	23.4536830476679	21.1273298267841	25.2660366656367	24.5527991449875	26.1642070657213
Psat1g052400	0	0	0	0	0	0
Psat1g052440	0.493246487414899	0.463205754489429	1.21367118055252	0.0939007200457454	0.225373536747945	0.054232447027492
Psat1g052480	19.264083499611	18.272648384378	20.9283218984672	18.2530164506818	18.6356214747583	17.5808290386466
Psat1g052520	0.718825178207715	1.11517562584193	0.808209071016705	1.78171889740491	1.49442318326825	2.82154315004777
Psat1g052560	0.537641186562645	0.51521896567687	0.72024978907088	0.769689022955284	0.835238234735181	0.805697071256638
Psat1g052640	87.7839052633321	94.4648041073974	86.6141332787895	83.9729774459235	89.6785176107348	79.7496302663944
Psat1g052680	27.3254253586815	26.6624847096406	40.1824933964821	35.1217816756195	42.0426685060299	40.6118463246527
Psat1g052760	18.6928453182034	17.7329594579845	19.3869014682034	13.2785703272817	10.7863825570158	10.0698660711908
Psat1g052800	46.2040856229108	45.8507556400769	37.5919512017168	24.7125818335246	27.9693922569617	24.6931306002385
Psat1g052840	14.2112187486265	14.896105666391	14.0981116499679	18.4843754734664	19.3551207538528	18.4530638399867
Psat1g052880	0	0	0	0	0	0
Psat1g052920	0	0	0.0142502486902101	0	0.0158772606533591	0.015282409989208
Psat1g052960	21.1474620401455	21.9542011443996	26.5975727584495	18.5570311638303	19.2514453869148	16.63242309222
Psat1g053000	0	0	0	0	0	0
Psat1g053040	2.5260601781356	3.02475374542647	3.56996651076891	5.36528816656155	5.40700226769744	5.24430648856077
Psat1g053080	3.42336701807183	3.23586235307668	3.92962473641328	4.67778975591688	4.80211089531705	4.95091816091812
Psat1g053120	0.00535524757764747	0	0	0	0	0
Psat1g053160	8.37531015610506	8.63185231981882	8.10637875773938	11.501897751551	11.0589687099833	11.1527017155424
Psat1g053200	0	0	0	0.118940912057944	0	0.0572453607512416
Psat1g053240	78.6229306461231	82.1409331625439	76.4057119494023	167.896901524577	152.412440036638	181.753262885144
Psat1g053280	2.11618654278005	2.19852393201795	2.09383654088153	2.93131796168611	2.45875258477919	2.64141174253471
Psat1g053320	0	0	0	0	0	0
Psat1g053360	21.722601182283	20.8685968814975	19.1395583281224	12.886945429329	13.2454701470085	12.8947600743051
Psat1g053400	4.41301025329525	4.70668469780192	4.70562400881232	5.68030985870696	4.99345695776756	5.80436770721515
Psat1g053440	0.783541881239876	0.719731017042021	0.77975492676934	0.71281014795553	0.874352009518949	0.852314852230737
Psat1g053480	22.456631030304	24.4981613473562	25.0933312829458	18.6367370929271	22.2176590067089	18.5473261291569
Psat1g053520	0	0	0	0	0	0
Psat1g053560	0	0	0	0	0	0
Psat1g053600	0.00620394761080569	0	0	0	0	0
Psat1g053640	9.63790971789806	11.523638074212	14.0602272095876	0.934698180799523	1.50787680179194	1.40541191595782
Psat1g053680	0	0	0	0	0	0
Psat1g053720	4.31895881994263	3.69045451483115	4.40162293559745	1.28170587517785	1.0936867742299	1.01248017258418
Psat1g053760	7.57760863941515	8.18044223839804	8.77654653166889	8.71497323487278	8.88508508526226	8.96744623296334
Psat1g053800	4.59179286099938	4.64671387809419	4.68122351911262	8.09696929074506	7.67188016326461	9.15249911798481
Psat1g053840	0	0.00819642312949862	0	0	0	0
Psat1g053880	0.00868230800526504	0.00913194224155553	0	0	0.00925658711243181	0
Psat1g053920	0.0438543905516288	0.0131787130898256	0.0239793609218509	0	0.0133585936615534	0
Psat1g053960	0	0	0	0	0	0
Psat1g054000	3.41792557213286	3.72836738842104	2.57790493850172	0.27845698475104	0.302340567692338	0.153164844819375
Psat1g054040	3.76522109131506	4.02327283899389	3.99303072389574	0.671139942646707	1.16337018969159	0.818303589422137
Psat1g054080	0	0	0	0	0	0
Psat1g054120	0	0	0.0291489728612033	0	0	0
Psat1g054160	127.728964700985	136.695435241462	165.197241697422	143.562655779447	142.005340828649	132.201591515234
Psat1g054200	0.417834661454939	0.421161851156058	0.4414704807168	0.218084117037323	0.208814882877647	0.263522206839266
Psat1g054240	9.3017615862674	8.08136761334526	7.42236610591884	6.20414380161989	6.77043133474593	6.95583220561913
Psat1g054280	0	0	0	0	0	0
Psat1g054320	17.0347107219273	17.401866857817	17.4965706192389	38.4521024300235	31.4339837355761	42.7182420091365
Psat1g054400	1.45602021028481	1.4254414806575	1.7785750501312	2.06020927889069	2.32709216996123	2.17686451705961
Psat1g054440	8.0529630477096	8.17586807607753	8.93728434179598	10.81105592869	10.3513686073159	10.9443006464024
Psat1g054520	0	0	0	0	0	0
Psat1g054560	11.0448177228555	10.8554551125833	10.8515747893694	12.0389291405946	12.1461662693206	12.1573196724507
Psat1g054600	0.163989697992635	0.117287963704134	0.225965236947554	0.237765272511716	0.447581611441289	0.275989392352875
Psat1g054640	0.011255249217418	0.0384739205914717	0.00538502462063844	0.0119990831836514	0.00899978393907305	0.0606382131539003
Psat1g054680	0.254776971926138	0.293903909048664	0.20054010196361	0.0350470459102598	0.0219055514539132	0.16446180989307
Psat1g054720	1.52120932293902	1.49901864464444	1.2789775050316	0.842361451088805	0.976245730057287	0.606238790084853
Psat1g054760	0	0	0	0	0	0
Psat1g054840	1.31137531859725	1.38417914102933	1.46620902818283	1.8243941217363	1.62865454395311	1.70364102437179
Psat1g054880	4.12381479422086	4.07304882548315	4.23388830808977	4.79011181666806	4.42093652716319	4.66559458955512
Psat1g054920	0.050776683732435	0.0356041844158752	0.17815513185523	0.14435306646729	0.126315551569645	0.15632108624865
Psat1g054960	4.54533895690812	4.12717512208157	4.69116659263388	6.44010922055245	5.88751415647147	6.82509190820504
Psat1g055000	0	0	0	0	0	0
Psat1g055040	1.05741670511642	1.32358323162723	1.94004299531314	0.177013890007907	0.344729321875121	0.125551182848676
Psat1g055080	2.36560822165692	2.28434874445541	4.30284794019192	0.0869636523805228	0.337001810471032	0.240665949235989
Psat1g055120	57.2266450919312	56.5635137851363	54.4004233079947	67.4475603786465	65.5818788610655	66.1471468243914
Psat1g055160	2.74717245866331	4.05984804662111	4.14276937604183	131.75563681681	92.5934004548213	126.451284668275
Psat1g055200	0	0	0	0	0	0
Psat1g055240	0.0419854768925713	0.0938395664132249	0.105460778135036	0.123090555794972	0.212622100525306	0.113099419124366
Psat1g055280	1.29322039571546	1.18037081327391	1.3255624259691	1.57497396320343	1.73396426602954	1.86694103825267
Psat1g055320	2.63250166722361	2.48264791072474	3.33590852192683	4.81162270372776	4.79495288489086	5.21796141185845
Psat1g055360	0	0	0.0634835162165453	0	0.014146340264985	0
Psat1g055400	0.409840375840368	0.43106494703506	0.43574740042513	0.970946220881177	0.825347532534992	0.981349041449856
Psat1g055440	0	0	0	0	0	0
Psat1g055480	0	0	0	0	0	0
Psat1g055520	0.0925446009962121	0.0378533734851576	0.186949691150137	0.0219245920844137	0.0219257409022578	0.0580367712685399
Psat1g055560	12.0392191236994	9.67967397463429	10.7534953625776	6.19773053918295	8.69325652941428	8.05994960846329
Psat1g055600	18.6928453182034	18.439808818095	17.3742877724227	15.5106021853493	15.2557023617096	16.6846169791612
Psat1g055680	0	0	0	0	0.0530126548834535	0
Psat1g055720	0	0.0642988809884869	0	0.0651731024975037	0.912471244672046	0
Psat1g055800	0	0	0	0	0	0
Psat1g055840	0.165124479025157	0.155394179759907	0.191270621335588	0.176037182403189	0.157515205819726	0.151613808416141
Psat1g055880	12.727176287034	13.0528276844461	12.8469666750505	14.2815024086914	14.3653203886735	14.3289170294619
Psat1g055920	0	0	0	0	0	0
Psat1g056000	34.5978616739988	32.5076979410931	34.4452837383442	67.5948942069496	59.2562260210376	70.4822635288059
Psat1g056040	0	0	0	0	0	0
Psat1g056080	10.3056851822557	10.3149923394615	10.495858395344	14.4015950280117	14.7324734390297	15.4892347334132
Psat1g056120	4.80159435141311	4.98583994548694	4.86418484225711	7.70885106146822	6.83429155351347	8.07824743117246
Psat1g056160	13.6296232215626	13.6611819291911	12.9118142959295	18.162967744893	16.4505188089136	17.9565310011438
Psat1g056200	0	0	0	0	0	0
Psat1g056240	33.7371180192065	34.8734742711736	27.2064227744216	14.7330560000497	13.1943479515019	14.3589887295846
Psat1g056280	1.97548129445259	1.87594424954774	1.93352805183583	3.30346850184543	3.09302692507087	3.67799029447269
Psat1g056320	8.41280447164215	8.11110833334326	7.37929389902382	11.2109846162724	12.465339253801	12.4856773314194
Psat1g056360	5.85963024460175	6.33939735315037	6.44113223302877	12.7518954463459	11.6325938541642	13.4904092214445
Psat1g056400	0	0	0	0	0	0
Psat1g056440	2.46097394573745	2.83177726923687	2.98889171330099	3.71118069673334	3.53197333709466	3.1406252905473
Psat1g056480	2.82698414215569	2.76773424613545	2.48163889690393	5.66863219008815	4.67585326241426	6.42355650458151
Psat1g056520	0	0	0	0	0	0
Psat1g056560	10.7793811412866	11.1363578821127	10.2658682939224	9.75780136082801	8.88108454956886	7.94616879870498
Psat1g056600	0.00386270021469091	0.00406273945080168	0.011088551851557	0.0123539320083266	0.00823638622467966	0.00396390264867224
Psat1g056680	0.520246628915581	0.567968177467411	0.951528287972122	0.821411906194558	0.877622806650877	0.919079476104538
Psat1g056720	11.9870367290365	13.6993999575819	16.0633719019511	16.4027815931072	17.759085279402	15.6559405217349
Psat1g056760	91.7497562338787	104.596722727589	85.846645571924	47.4926036175031	49.1033915804238	42.3908859627056
Psat1g056800	0	0	0	0	0	0
Psat1g056840	2.3076103975004	2.42595314944947	2.28110203036817	2.82654034697383	2.66879922787624	2.73212628132226
Psat1g056920	0	0	0	0	0	0
Psat1g056960	17.8441730134665	18.687314132056	16.5838816753025	0.963482175188287	1.6261513352093	1.24047868612571
Psat1g057000	0.0391465466202301	0.0164695379374019	0.00749179741081803	0	0.0333886721108067	0.00803443659666549
Psat1g057040	0	0	0	0	0	0
Psat1g057080	0	0	0	0	0	0
Psat1g057120	3.81789171514609	3.84397258931298	3.9883833417683	3.06624717930993	2.85980589926227	3.00385509030893
Psat1g057160	2.5321634629612	2.65679651463878	2.52552433769945	5.23867174992053	4.96876159964768	5.45284525863165
Psat1g057200	2.69567702920195	2.77917774412879	2.79148091021964	3.38998002494294	3.01395951534105	3.73472031772121
Psat1g057240	5.59549927046151	5.85254333482654	6.88493047410909	5.09604577185502	5.454647291073	5.09699278990134
Psat1g057280	1.18656046167843	0.706704091846765	0.766059284634207	0.861099181796969	0.716350127481456	1.29833578468379
Psat1g057320	0.360270561864305	0.330034100073718	0.289136556323758	1.20179879891881	1.27620373673533	2.58796735062905
Psat1g057360	0	0	0	0	0	0
Psat1g057400	0.9928737702508	0.93436664293574	0.870066120848867	0.857934447631073	0.690840557608846	1.1904890011031
Psat1g057440	2.03894302053395	1.85421716620298	2.68750897818862	3.27772156750199	3.12753123681723	3.22951705619646
Psat1g057480	0	0	0	0	0	0
Psat1g057520	6.0013605728583	6.5075088539742	5.92620428620938	8.00152872111437	8.01493289544602	8.98636293039277
Psat1g057560	8.7308735023064	8.48867761455818	10.0359746916209	9.32261021999666	9.89998386172588	9.63598421182881
Psat1g057600	0.034153364653364	0.0143688315678353	0.0196086330191309	0	0.0218474346847498	0.0350481800517806
Psat1g057640	4.86601572625139	3.67943714450227	4.22837634612928	2.4676149927935	2.69208468256877	2.10536965277651
Psat1g057680	25.1867393704485	22.9181888688007	18.8861910264857	11.7746661380565	11.0877460243138	10.3088253445112
Psat1g057720	0	0	0	0	0	0
Psat1g057760	0	0	0	0	0	0
Psat1g057800	0	0	0	0	0	0
Psat1g057840	0	0	0	0	0	0
Psat1g057880	5.92648613348024	5.81656559812353	5.50536223955972	2.70986167791764	2.44288861370093	2.14567844176821
Psat1g057920	7.06351302762109	7.42546667415403	8.60365383639403	23.5230026732301	19.1797395453565	22.2750144719913
Psat1g057960	2.53230980826507	2.50237081605952	2.38224807852532	2.57816055187052	2.37704429021908	2.6059659834404
Psat1g058000	0	0	0	0	0	0
Psat1g058040	0	0	0	0	0	0
Psat1g058080	0	0	0.00251047885018594	0	0	0
Psat1g058120	0	0	0	0	0	0
Psat1g058200	0	0	0	0	0	0
Psat1g058240	0.0266253608434578	0.0420063289454119	0.0467088860780534	0.042577456089685	0.0283864580590716	0.0364305908658879
Psat1g058280	212.406259595344	227.267170867882	220.308783549308	263.026104991357	257.206529945885	252.330925050265
Psat1g058320	0	0	0	0	0	0
Psat1g058360	0.0106002525289934	0.0445968485715871	0.0507164432798845	0.0113007992454104	0.0113013913914251	0
Psat1g058400	0	0	0	0	0	0
Psat1g058440	1.43221737541735	1.76836875946476	1.60881993701148	2.05795438537466	1.92528401159872	2.06615813688202
Psat1g058520	0	0	0	0	0	0
Psat1g058560	4.44325491731959	3.68257227479516	3.29447825992654	3.63488167111077	3.51953194373503	4.64521507665118
Psat1g058600	99.8179188100408	107.662184930301	92.4038393583909	8.92237114636084	13.0381133956979	10.522811749275
Psat1g058640	3.3290241965053	3.41725684650946	2.94047450797343	3.48931259043867	3.25060576313683	3.78579002601158
Psat1g058680	1.49097574270317	1.25777667912434	1.40469592850474	1.92048881765475	1.83886223799497	1.99809744712035
Psat1g058720	0	0	0	0	0	0
Psat1g058760	0	0	0	0	0	0
Psat1g058800	7.22962933044374	7.7415982672505	7.84151557393646	9.26765469395401	9.32343660359446	9.70307418413162
Psat1g058840	0	0	0	0	0	0
Psat1g058880	0.441603279733601	0.311536613638908	0.52563125679601	0.821008065532712	0.924400172850582	0.911873003117122
Psat1g058920	0.790473150833608	0.595114316768519	0.429951878753845	0.150801404970917	0.115324763987451	0.119542829163562
Psat1g058960	0.0677369617027747	0.10397901908517	0.0981012607766901	0.150282240860851	0.202989246827084	0.189748057515397
Psat1g059000	0.394689514964659	0.434897531964244	0.341705893136375	1.06863149813408	0.955139446801071	0.816489749975594
Psat1g059040	0	0.0149484659622915	0.0135997596311028	0.0303034170848266	0.0151525024706686	0
Psat1g059080	0	0	0.0104921978480744	0	0	0
Psat1g059120	15.0016707386867	16.9940685796916	16.2745266881907	22.9203399262149	20.7595700217285	22.1970284815238
Psat1g059160	0	0.0170477662669233	0	0	0	0
Psat1g059200	1.47471720550767	1.6727430270115	1.56332614869586	1.32556178449026	1.72640347804041	1.76558045686335
Psat1g059280	15.87547935442	16.2610691425323	15.8752865541986	12.0022927143875	11.7929673913164	11.9014387484455
Psat1g059320	0	0	0	0	0	0
Psat1g059360	0	0	0	0	0	0
Psat1g059400	0	0	0	0	0	0
Psat1g059440	57.1526422152294	53.3886615283717	65.9695932043623	32.2639717750457	35.5599128074721	28.8425905249653
Psat1g059480	1.70161265191289	1.39455401714984	2.16131276103476	4.05763221766334	3.74988856219896	4.77612684590455
Psat1g059520	0.224961929694368	0.236612125171334	0.25390124271217	0.0368967930554588	0.0553480895934204	0.011838764825763
Psat1g059560	0.0779457992310763	0.0546549401471308	0.0142067907651775	0.158280115851991	0.00791442047539221	0.00380895108963071
Psat1g059600	6.83493211878234	6.1846452507449	7.18183378177692	4.67790991616825	4.51127673129266	4.25123770255518
Psat1g059640	62.5465831704896	65.1586620122818	57.0965160814998	46.1378271292388	45.4575573927727	44.5097628464519
Psat1g059680	0.442423470854497	0.586727289019943	0.55587845099061	0.287098753243314	0.324028427833971	0.244773266660481
Psat1g059720	0	0	0	0	0	0
Psat1g059760	0.0119323698254177	0.029284071466236	0.285449500278495	0.00424031772042582	0.0169621596284847	0
Psat1g059800	5.47281168041188	5.26588852280124	4.4125609201264	8.69772301650069	7.16384164121591	10.1091580288037
Psat1g059840	0.0197756557520217	0	0	0	0	0
Psat1g059880	3.7961762586053	4.13689445631954	4.91459638186839	4.8369905404004	4.52341831906035	4.17166343852111
Psat1g059920	1.26159613120101	1.24379790424391	1.40501821878223	1.28663602416904	1.3742122404189	1.31648731536915
Psat1g060080	0.139327633287896	0.0799325729601436	0.0363603791083221	0.0405096767652412	0	0.0129980005490047
Psat1g060120	0	0	0	0	0	0
Psat1g060160	0.224513909919025	0.0372854058335709	0.0791498808539204	0.0251948975233068	0.0629905442514115	0.09700890789266
Psat1g060200	0.936945243887383	0.868149685443457	1.10697058005643	1.47451623422465	1.43721900725481	1.76600779656294
Psat1g060240	27.0841931971251	24.7335396524774	26.5211760227448	25.4488987743993	27.3084816972303	23.2586936914269
Psat1g060280	0	0	0	0	0	0
Psat1g060320	4.60921929930617	4.73546709931269	4.72501746374033	4.84206658848135	4.93942001568256	4.86001430051357
Psat1g060360	18.8867523284621	17.4978996630773	22.2496513448693	30.922315770595	28.7997762688491	31.9691388638405
Psat1g060440	1.06535916981535	0.91438019068043	1.4126858697419	1.58737670590673	0.987528122058883	1.12246865567488
Psat1g060480	0	0.106880113369857	0.0972369910626098	0.054166639267375	0.0270847387616126	0
Psat1g060520	0	0	0	0	0	0
Psat1g060560	0.816246095273107	0.522190975017121	1.1353534090021	0.574145948840359	0.547261531721911	0.535393443104007
Psat1g060600	0.712782514713149	0.626390464775056	0.722440190953525	1.27981254585641	0.879917229287949	1.22230374479709
Psat1g060640	2.70627850237833	3.28176595428039	3.27510025931897	3.2754714902045	2.98711496981819	3.23460112116409
Psat1g060680	0.0282271114149667	0.0475022726088252	0.0675256882379234	0.0150462886853819	0.00601883083591392	0.00868999783700062
Psat1g060720	9.77918635076043	10.2762872397843	9.28540723789206	9.99955492752398	9.87703012009976	10.1811709240603
Psat1g060760	0.0367133060624827	0.021452551700912	0.0156136180042643	0	0.0130472187635922	0.0293029268927745
Psat1g060800	0.00297315543951115	0	0.00284498635853849	0.00633928911701235	0	0.0061021037443029
Psat1g060840	7.72825405341683	5.62862650972165	4.23553817270537	0.461063086067312	0.465096699431153	0.181384176762361
Psat1g060960	2.14866439448659	1.77342369219513	2.37015504378357	3.77402927421529	3.40833779034716	4.19937547466896
Psat1g061000	0	0	0	0.0362256584948053	0.181137783342257	0.0348702705083705
Psat1g061040	11.38306935242	12.8818178019308	11.4034122435394	11.257166240616	11.687220435054	10.0370973292846
Psat1g061120	0.00511387278232188	0	0	0	0	0
Psat1g061160	0	0	0	0	0	0
Psat1g061200	0.0504124973689246	0.0416611092795226	0.106815540814272	0.307109401763385	0.318642699884803	0.328875983229295
Psat1g061240	0.6304654350416	0.663115606426971	1.29529234181775	1.89778297355612	2.09557849958616	2.09318216597338
Psat1g061280	7.46352655358184	7.84364550300899	7.88681017298315	14.7462953577337	12.4643204830554	15.2869301386414
Psat1g061400	0	0	0	0	0	0.056306912214336
Psat1g061440	0	0	0	0	0	0
Psat1g061480	0	0	0	0	0	0
Psat1g061520	1.97193228560103	1.96350754815197	2.20540311406943	0.939077406603283	1.29663503945827	0.783244935886147
Psat1g061560	0	0	0	0	0	0
Psat1g061600	0.115348526227329	0.0808814183600151	0.0809423947716756	0.00819810996378708	0	0.0236741296616278
Psat1g061640	0	0	0	0	0	0
Psat1g061680	0	0	0	0	0	0
Psat1g061720	0	0	0	0	0	0
Psat1g061760	0	0	0	0	0	0
Psat1g061800	0	0.0115516447387027	0	0	0	0
Psat1g061840	0	0	0	0	0	0
Psat1g061880	0.389189504189497	0.218317130798118	0.471721895111391	0.663856253346665	0.746877418292609	0.852023973971968
Psat1g061920	0.0771437776996824	0.0579563243372697	0.0474545598103263	0.0959490414186736	0.146868472980208	0.133826443572665
Psat1g061960	0	0	0	0	0	0
Psat1g062000	0.983115312571693	0.897594016858658	0.940734418378293	1.09903586256499	1.15004480251119	1.21204863762955
Psat1g062080	1.32160351530632	1.41900522753204	1.94963916578903	2.15010923802433	2.42909027010767	2.51467538436302
Psat1g062120	0.255742482218122	0.275711390828856	0.260012596385483	0.497575162190827	0.511234144963104	0.501922074208594
Psat1g062160	2.11112576417245	2.15943939681492	2.01167039801767	2.38240349849296	2.30185581616967	2.37350395518712
Psat1g062200	11.8551475996168	11.8978283700256	11.2882284672938	15.2929827856266	13.5349448249297	14.8301839219368
Psat1g062240	0.762818945150171	0.897514269249241	0.668075879203223	0.282563634633069	0.53069609570617	0.305161169818304
Psat1g062280	0.420569181490639	0.344049509791799	0.268292640261756	0.348727281426433	0.448387141173922	0.0959084578031273
Psat1g062320	7.81692072051579	7.55674521276835	7.85708284115231	10.66638464343	10.5794019503996	10.4905941689488
Psat1g062360	0.188934646016571	0.121439438887703	0.115504661766944	0.0447602021072624	0.0223812737395058	0.0107713732499396
Psat1g062400	0.354879595782539	0.294994139327684	0.328626940722501	0.0244085668182186	0.079331998826767	0.0176214877045293
Psat1g062440	19.4488248998988	18.1296170179263	14.9228262028998	17.3425198847806	20.4755302709214	18.0785348887764
Psat1g062480	0	0	0	0	0	0
Psat1g062520	0	0	0	0	0	0
Psat1g062560	0	0.00495825878045022	0	0.00502567234047652	0	0.00483763611982323
Psat1g062600	1.05092541189742	0.9936392001106	1.27307378298736	1.99641948422938	1.63297791553208	2.05939886527222
Psat1g062640	5.24069970317078	5.42442871423298	5.45990880113327	6.34383382327931	6.29829788074545	6.28859660905786
Psat1g062680	7.86012144461162	8.26304731023277	8.19752033290101	0.560870928414001	0.904137824842196	0.676871831522012
Psat1g062720	19.0142397698846	20.7650585121663	23.0771773874682	4.72393262511801	6.42698823836518	5.14283626312656
Psat1g062760	1.28736233511999	1.30677036077743	1.38665513580496	1.31016638152097	1.42760526382152	1.4525085661332
Psat1g062800	3.25323346684107	3.37672132525142	3.80294715269431	4.43886832366681	4.49643007181683	4.24770505225644
Psat1g062920	0	0	0	0	0	0
Psat1g062960	0	0	0	0	0	0
Psat1g063000	0	0	0	0	0	0
Psat1g063040	0.496591948965827	0.496193701396688	0.413410497332121	0.0794115881692506	0.0688269826616499	0.0917284712334435
Psat1g063080	8.41663503653064	9.29034101228143	9.33603966891313	10.4098833188765	9.94971553113078	9.73154181228095
Psat1g063120	1.28502034508282	1.41443185745879	1.21532673399822	1.63278260972401	1.50542479624604	1.79402871640052
Psat1g063160	3.99663077355496	6.24500028100043	4.1389299234227	1.68065620115012	2.76604897912049	1.18690972823876
Psat1g063200	0	0	0	0	0	0
Psat1g063240	0	0	0	0	0	0
Psat1g063280	0	0	0	0	0	0
Psat1g063360	1.57028590046957	1.84815133452657	2.56969325823874	1.49412491959327	1.42672306468983	1.06397500756923
Psat1g063400	0	0	0	0	0	0
Psat1g063440	6.09024549953384	6.43788129765289	7.76929235200307	6.6724544621517	7.22179090968118	6.15859430499621
Psat1g063480	1.5542879427702	1.43347463653101	1.62816394943862	2.54268781915718	2.21992314100953	2.68604891197562
Psat1g063520	0	0	0	0	0	0
Psat1g063560	27.9790294002505	28.2817765410976	32.8327061621383	50.0347877748487	46.8315383460254	49.8650755321698
Psat1g063600	0	0	0	0	0	0
Psat1g063640	0.0219477359739651	0	0	0	0.0233994382415899	0
Psat1g063680	0	0	0	0	0	0.0102376204026065
Psat1g063720	0	0	0	0	0	0
Psat1g063760	2.14255635365315	2.22705845792984	2.26462128907537	2.52792606259446	2.12581198795329	2.19634463521074
Psat1g063800	0	0	0	0	0	0
Psat1g063840	5.57688935043944	5.46041246755909	5.81667363231484	6.27027191009617	6.1145520010152	6.67326106321033
Psat1g063880	0	0	0.0124741709566688	0.0416930168849658	0.0138984005135052	0.0267553779557896
Psat1g063920	1.96322721787484	2.31071881995169	2.09850978216958	0.818086459426768	0.980094014913962	0.899403398477465
Psat1g064000	2.12129663821967	1.95045964108649	2.49802525832267	2.3417346958712	2.89631584920308	2.51393886825795
Psat1g064040	0	0	0	0	0	0
Psat1g064080	3.1267369083929	2.03299137087165	2.05356370429652	0.318185879390679	0.727320118592095	0.116678442295524
Psat1g064120	0	0	0	0	0	0
Psat1g064160	3.27089096216319	3.03421056219734	3.94381935748054	5.89593817974731	5.55022900097464	6.12599021348075
Psat1g064200	11.1567657867656	11.5745292470298	11.4522339511732	14.4351015997596	13.8411222568435	15.3001236916955
Psat1g064240	2.45299713311232	2.55406891795545	2.72812619981307	3.7104959336629	3.42449349568841	3.43867960963439
Psat1g064280	1.42400901496535	1.66417194703838	1.92455762077767	1.21319730299103	1.32680132883961	1.30207175090551
Psat1g064360	3.21030160467535	3.36867486588954	3.74937838747448	3.8218171070885	3.74214239388516	3.93253524668294
Psat1g064400	0	0	0	0	0	0
Psat1g064440	2.31732549687953	2.25832056481762	2.83379837873972	3.61498488828565	3.7603396088338	3.82367213060122
Psat1g064480	0.00747554103056193	0.00604821533222173	0.00495227051595608	0.00429131372427941	0.00245230776176786	0.00118021532345142
Psat1g064520	0.0211921154635832	0	0.00506963734566634	0	0	0.00543683679473604
Psat1g064560	0.0971718310460227	0.0454240481821891	0.196297175707643	0	0	0
Psat1g064600	0.544698629418105	0.542754151727228	0.315473653284233	0.15281487630571	0.244516613745094	0.117677829381567
Psat1g064680	0	0	0	0	0	0
Psat1g064720	0	0	0	0	0	0
Psat1g064800	0.016326974322096	0	0.0468694155091421	0	0	0
Psat1g064880	4.53715774488288	4.87807025768102	4.3750920541998	4.14133813524618	4.37968288291558	4.53019223844958
Psat1g064920	0.411357127381906	0.385394842051829	0.506088034235043	0.766528573448564	0.821850137878512	0.64207035141594
Psat1g064960	0.222209443055912	0.379790278369756	0.239209050108899	0.562625061186956	0.533041145005513	0.370550882871107
Psat1g065000	2.42378716894841	2.68372692831505	3.06147689718043	4.51020180022224	4.03120407731512	5.09216138558773
Psat1g065040	0	0	0	0	0	0
Psat1g065080	0	0	0	0	0	0
Psat1g065120	37.5369626384165	35.2544362406788	40.7128919641654	19.923031849475	19.3748249051649	20.5191163212243
Psat1g065160	3.33857621758541	2.82150721912941	2.89481840954596	1.49241905481697	1.59824585329196	1.77201332219368
Psat1g065200	0	0	0	0	0	0
Psat1g065240	0.296572255091237	0.217237635491561	0.146961326583254	0.112918587396782	0.214556557927237	0.00543468614726977
Psat1g065280	0	0	0	0	0	0
Psat1g065320	0.0107104951552949	0	0	0	0	0
Psat1g065360	0	0	0	0	0	0
Psat1g065400	0	0	0.00811591610547915	0	0.00904254502842563	0
Psat1g065440	0	0	0	0	0	0
Psat1g065600	0	0	0	0	0	0
Psat1g065640	0	0	0	0	0	0
Psat1g065680	0.370715318864046	0.373203117382938	0.380072396336002	0.609760371942625	0.457344241897531	0.516295183990628
Psat1g065720	0.00478831149646591	0.0100725714853209	0	0	0.00510502765642699	0.0196550594854048
Psat1g065840	0	0	0	0.0587362528681206	0	0
Psat1g065880	0	0	0	0.0174272398619698	0	0
Psat1g065920	0	0	0	0	0	0
Psat1g065960	3.01055584722246	3.57003376916896	2.45713117461949	0.377590197009347	0.534947474791198	0.254423825561074
Psat1g066000	0	0	0	0	0	0
Psat1g066040	8.95647343078401	8.76595792463286	9.57217063247098	18.8192036331272	16.1612279790548	19.782871690034
Psat1g066080	11.6706230617551	10.8825498061427	14.5571463623361	16.1992753990365	15.4753148930148	16.6947361207363
Psat1g066120	0	0	0	0	0	0
Psat1g066200	0.0418752603256617	0.0251679266067536	0.343457736528119	0	0.00637786297022782	0.0122778253621966
Psat1g066240	2.55961301393637	3.65518617500084	4.14701728106725	9.67868114776681	9.70088078541003	10.1684464507677
Psat1g066280	0	0	0	0	0	0
Psat1g066320	0	0	0	0	0	0
Psat1g066360	0.0436806490835846	0.160799648540539	0	0.395822937354333	0.302703988998056	0.537900942784913
Psat1g066400	7.19521900472689	7.01981027433486	6.85078800668387	15.5492450808015	13.8368817169364	17.1389140673414
Psat1g066440	0.469366440444896	0.550093565131219	0.560346423371402	0.962646981063295	0.805425071227214	1.18810404817936
Psat1g066480	0	0	0	0	0	0
Psat1g066520	5.81342054241174	5.36124917494639	5.97743058207393	6.72584660033985	6.72406032922548	7.26880559110461
Psat1g066560	9.11476206539417	9.55555192167587	7.82300715658415	6.29337937344863	6.53912421098586	6.02362165375793
Psat1g066600	3.17381116872263	2.7974843696844	2.60924670424851	2.43044534822911	3.28842188844247	3.27990113686579
Psat1g066680	1.41279556762789	1.38484492818944	1.32789360788936	0.071297705635733	0.218360664702193	0.0943663767613349
Psat1g066720	23.5012482118224	22.4503002826446	28.8177196335182	30.9370058393424	30.9912685574671	26.8672482732611
Psat1g066800	4.35617430839729	4.48855203491766	5.61010136585054	23.6011218798869	21.7870127590686	25.620198525667
Psat1g066840	3.09136740633878	3.39925501090504	3.4473844336491	6.11279999346193	6.13392737625165	5.9842263996983
Psat1g066880	0	0	0	0	0	0
Psat1g066920	0.099693584582068	0.0843966605346521	0.0837622681819757	0.0233302188562622	0.0285162060663037	0.174668009557003
Psat1g067000	2.40210144520006	2.20552908643641	2.54467400821371	4.46638423266758	4.99647724745119	4.0845338481967
Psat1g067040	2.96572255091237	3.50821057968656	3.08112022629719	5.54327610856932	4.59089438780193	4.22917394732993
Psat1g067080	0	0	0	0.029985103880154	0	0
Psat1g067120	79.5334795319412	85.1663334654392	76.1723150461059	33.9759633902663	40.019900882528	33.1799275909151
Psat1g067160	11.2117056598182	10.3135901032826	11.4846520724092	6.50770151882742	7.73174081274914	6.68807857557668
Psat1g067200	3.29693813453807	3.30209434030349	3.7150578367674	7.28487078866849	6.64300728287408	7.99899606438923
Psat1g067240	91.1839452410246	96.0813130693662	95.6508726107978	98.673503104956	106.877912909444	91.1269521312686
Psat1g067320	0	0	0	0	0	0
Psat1g067360	25.8284064585653	29.1754038672837	28.3428618860594	26.3090982025515	27.8473159731246	23.8454790315128
Psat1g067400	1.80042186014219	1.75966914295058	2.32858942884919	3.30941914354059	3.16545619338895	3.44506016056117
Psat1g067440	0	0	0	0	0	0
Psat1g067480	0	0	0	0	0	0
Psat1g067520	0	0	0	0	0	0
Psat1g067560	0	0	0	0	0	0
Psat1g067600	0	0	0	0	0	0
Psat1g067640	3.76117582788081	4.59154055905412	4.6358775962739	11.8626204586351	12.5075005063179	11.4829293285915
Psat1g067680	0.0492210255298481	0.0129425137283811	0.0235495837729758	0.0262369658951347	0.131191703376561	0
Psat1g067720	0	0	0	0	0	0
Psat1g067760	0	0	0	0	0.00926860865413627	0
Psat1g067800	9.35914169746939	8.8050315410768	9.04568742882529	16.8801388072867	15.0814950761867	19.7047379934836
Psat1g067840	0	0	0	0	0	0
Psat1g067880	0	0	0	0	0	0
Psat1g067920	0.103303386914496	0.115896748448384	0.0527200558539047	0.0440521896510904	0.0881089958479621	0.035336642439038
Psat1g067960	44.2824414394373	50.9710289653977	57.5787170429117	12.9113794737527	18.2195223640081	9.69121980063849
Psat1g068000	0.221736974454965	0.277342890423035	0.12615999041852	0.0702784261040673	0.185289195386627	0.104548375946762
Psat1g068040	0.52324854197232	0.508011903007121	0.351447226904327	0.0697286068434397	0.0911883406859404	0.0206522158290838
Psat1g068120	0	0	0	0	0	0
Psat1g068160	0.0645988851344689	0.203832882072067	0.123628213003608	0.241038277753132	0.258268829807657	0.215446954817701
Psat1g068200	0.0987094528281937	0.109285641726648	0.104396757866696	0.105232937327168	0.160627110009207	0.154609123332806
Psat1g068240	5.58175351748755	5.47375791085675	5.94749125571195	8.85409085531041	9.2426602834832	9.47747966516024
Psat1g068280	0.36167813446516	0.367728224365493	0.351854744674664	0.0835424686224192	0.257067218863032	0.358782269994274
Psat1g068320	0	0	0	0	0	0
Psat1g068360	0.182637447043137	0.158687807706461	0.205157939773113	0.160845361501846	0.169319778497863	0.171124921818658
Psat1g068400	0.222324756726413	0.189993683626593	0.272573905797848	0.0148136060684518	0.0518503379821427	0.0213890294451966
Psat1g068440	0	0	0	0	0	0
Psat1g068480	3.69610645696528	2.95643361992871	2.26178742691016	0.486465897987502	0.827035359799889	0.318420002542693
Psat1g068520	0	0	0	0	0	0
Psat1g068560	0	0	0	0	0	0
Psat1g068600	13.121024301842	12.7646106469077	14.8396439511863	15.6610477722181	14.718596770243	14.989433613168
Psat1g068640	1.84359051012281	1.75940747996477	1.84865786703899	3.9496964549642	3.32821750264233	4.490977883485
Psat1g068680	0	0	0	0	0	0
Psat1g068720	0	0	0	0	0	0
Psat1g068760	4.82758167377026	4.27462195975284	4.861187036944	3.63555240629943	4.17736386352376	3.98917356681608
Psat1g068800	0	0	0	0	0	0
Psat1g068840	9.03698028728011	8.725472969568	7.54932371236538	6.16793586814768	5.39085450846201	5.86356052266289
Psat1g068880	0.53757265358794	0.619260924548773	0.6450394596733	0.318388674724898	0.318405357844452	0.236424434460195
Psat1g068920	38.0357319252879	39.7718181182341	37.6442365842859	59.3558448717428	57.6040389214484	58.5226555243207
Psat1g068960	0	0	0	0	0	0
Psat1g069000	5.25729792057218	4.87778655507733	5.55668207959823	3.23924186030146	3.66032197980705	3.40523355331014
Psat1g069040	3.89390396131306	3.46654836633581	5.97184156208602	6.87151189375854	6.80386167222851	7.68362983853473
Psat1g069080	0.492965410645671	0.449362170418465	0.452059515445648	0.556201135244882	0.858434131992787	0.805194027872634
Psat1g069120	17.4598447940852	17.7243564052963	16.7827532847986	19.5442022574505	18.5473334888095	20.5070106478784
Psat1g069160	12.8648048485831	12.172202292404	12.4771371276129	20.1250347780127	17.964118403461	22.588609125099
Psat1g069200	7.68219477703592	7.78309051982948	6.26093085063669	1.36762247382941	1.79542859463772	1.85523255708796
Psat1g069240	11.6639826320579	10.3112181250944	8.90897892642776	3.91126449354965	3.90291977834342	4.06940965196607
Psat1g069280	0.357925522376184	0.645362670545169	0.766538202301013	0.181704766988584	0.127200001644289	0.0699625032733188
Psat1g069320	0	0	0	0	0	0
Psat1g069360	2.59514785693219	2.7220656382784	2.46286374574858	1.21278040972519	0.742866924101033	0.503443002676878
Psat1g069400	0	0	0	0	0	0
Psat1g069440	0	0	0	0	0	0
Psat1g069480	3.62907172321426	3.08126906290261	4.07404561262534	6.24071821428365	5.58778217510275	6.05309813388497
Psat1g069520	3.3920259992855	3.35411422306333	2.84835503421639	3.69491726806685	3.63114757242294	4.0634142316083
Psat1g069640	1.49867003105806	1.21899162136681	1.77823961528715	2.23679924168671	1.98126885290358	2.05058008661164
Psat1g069680	0.0154686527372833	0.00813486709213092	0.0518063633781004	0	0	0.00793696509549277
Psat1g069720	0	0	0	0	0	0
Psat1g069760	13.1235519843607	12.4570191623359	14.2395294604113	12.5439698193485	12.7406082855363	13.1853115275309
Psat1g069800	0	0	0	0	0	0
Psat1g069840	0	0	0	0	0	0
Psat1g069880	0.0682818452523357	0.133376258050435	0.0466702133788664	0.0831936434066495	0.155996254943933	0.085086000679441
Psat1g069920	0.759268769982323	0.758154429458648	0.629972498001558	0.512308307500119	0.389374715319494	0.45368900408737
Psat1g069960	4.48507576991779	4.74675611267262	4.36664763373394	3.52947468362421	3.23154647929593	3.3916800204495
Psat1g070000	0.209934865837927	0.16058679899049	0.21914708890946	0.0712119501986266	0.0712156816048389	0.00979250647205843
Psat1g070040	2.61587565113598	2.19635271965201	2.55145175972199	3.17175765487851	2.59140193826044	2.92059349945957
Psat1g070080	0	0	0	0	0	0
Psat1g070120	6.4403835669657	6.90575141780049	7.0423229669599	6.0705999163591	6.28728196140946	5.2860718318311
Psat1g070160	5.66796276466339	6.47541358392813	5.60025527621806	6.78918198754105	5.59717219609353	6.83601534226505
Psat1g070200	0	0	0	0	0	0
Psat1g070240	0	0	0	0	0	0
Psat1g070360	0	0	0	0	0	0
Psat1g070400	4.96573589930542	4.99372472631802	6.76199067208247	13.9115699672836	11.2221862812936	12.2123436269315
Psat1g070440	11.5450695418753	11.7521329431005	11.3816059965498	11.1275610981104	10.2645146087192	11.1497375411577
Psat1g070480	0.0387041546347715	0.0333069893372688	0.020201272387646	0.00375109315294436	0.00375128970495923	0.00722149097518948
Psat1g070520	0	0	0	0	0	0
Psat1g070560	0.952081460469107	0.744394093558342	1.03197269809934	1.94018152331146	1.62588544761104	1.82435812992
Psat1g070600	0	0	0	0	0	0
Psat1g070640	0.116824772636289	0.147449789910771	0.0894308800872519	0.0871818203566083	0.112096785293481	0.167839801155473
Psat1g070680	0	0	0	0	0	0
Psat1g070720	0	0	0	0	0	0
Psat1g070760	0	0	0	0	0	0
Psat1g070800	0	0	0	0	0	0
Psat1g070840	1.61610814870386	1.16173531825052	1.14592295090524	0.210715988361447	0.198331321960849	0.13124424870454
Psat1g070880	0	0	0	0	0	0
Psat1g070920	0	0	0	0	0	0
Psat1g070960	39.9435268842113	40.1820455075191	42.9749298361856	46.2724775001281	41.7007085014586	45.2135625796429
Psat1g071000	0.849159244276054	1.05887139343617	0.862814044006569	0.762175853204786	0.771549044722695	0.796543990923989
Psat1g071040	1.63666629332717	1.72886631860588	1.60898787338236	2.66249975415247	2.48663855852894	2.92347630597146
Psat1g071080	4.2471884410568	3.85451982545158	4.27743580563866	5.71926533833995	5.46998400076767	5.87706326446968
Psat1g071120	0	0	0	0	0	0
Psat1g071160	1.38620346589547	0.922148376371167	1.13371447544237	0.126308933158879	0.183157549775985	0.127662220436397
Psat1g071200	0.086374960929798	0.0330356714052285	0.0150275349824033	0.0167424157735523	0.0920881117894829	0.0322319919772387
Psat1g071240	0.355886706109484	0.490177228801471	0.227029911411372	0.153569278859624	0.144543365340454	0
Psat1g071280	0	0	0	0	0	0
Psat1g071320	32.1986295274587	36.5839623311705	37.9315794264755	21.3985184945584	24.9192459799637	21.031145148944
Psat1g071360	0	0	0	0	0.00492195080254133	0.123176224513016
Psat1g071560	0	0	0	0	0	0
Psat1g071600	2.37114331451882	2.19829012045941	2.2906176926107	3.40268481227739	3.050009405205	3.37772829573191
Psat1g071680	0	0	0	0.0837120788677613	0	0
Psat1g071720	0	0	0.00567610703256484	0	0	0
Psat1g071760	2.2776467913231	1.59706681160615	2.14402185653162	2.07282917279405	1.75706155205521	1.48220353148443
Psat1g071800	4.88219060023354	4.06655833386416	5.46969086843948	6.85358279219502	6.82161199563995	6.73718900256968
Psat1g071840	0.029104606400258	0.0229588939181717	0.0487373994605934	0.00775701600377897	0.0232722673815813	0.0522675032946119
Psat1g071880	0.331864657453692	0.257195523953948	0.392769574629775	0.0651731024975037	0.139663966021231	0.0537725502164305
Psat1g071960	0	0	0	0	0	0
Psat1g072000	0	0	0	0	0	0
Psat1g072040	0	0	0	0	0	0
Psat1g072080	0	0	0	0	0	0
Psat1g072120	0	0	0	0	0	0
Psat1g072160	0.199136780633344	0.241672567559702	0.0879471869965595	0.0653222400318229	0.163314157063728	0.157195498630412
Psat1g072200	0.0114624306028413	0.0120560401853413	0.010968299291523	0.0427698485139868	0.0427720895940021	0.0235254907196883
Psat1g072240	0	0	0	0	0	0
Psat1g072280	0	0	0	0	0	0
Psat1g072320	0	0	0	0	0	0
Psat1g072360	0	0	0	0	0	0
Psat1g072440	0.236111870573325	0.226534073737225	0.300877132251564	0.37082059987783	0.374523871717808	0.393586478943499
Psat1g072480	16.4399065075622	16.6858393676581	15.7355739205629	18.8876788381795	19.2831971878714	18.9029826622629
Psat1g072520	1.8768391043157	2.03983693005064	1.19728724976625	3.33479192685825	3.06816933205146	4.94343115272404
Psat1g072560	1.31995538885677	1.01148479121185	1.19087923349989	2.19119314044776	1.54798818902462	1.91570390345
Psat1g072600	3.5039312204879	3.10684046471809	3.32737503647707	3.72516478235415	3.44892896507489	3.62806072772032
Psat1g072640	0.0181165344304718	0	0.0173355528721229	0	0	0
Psat1g072680	0	0	0	0	0	0
Psat1g072720	13.4066363977067	11.0431327095206	10.7289688771066	14.7960520477061	16.5637600244306	17.0548419167599
Psat1g072760	0	0	0	0	0	0
Psat1g072800	0	0	0	0	0	0
Psat1g072840	0	0	0.0278499425489105	0.0310280640151159	0.0930890695263251	0
Psat1g072880	0	0	0	0	0	0
Psat1g072920	0.867178619447721	0.453101558758401	0.353332325860812	0.0596444189174814	0.0775418074616833	0.0746366592327095
Psat1g072960	3.29903217767361	3.3588174059765	3.45075698284087	4.9020484883537	4.69420470422106	4.91237436045071
Psat1g073000	1.94097158208113	1.66775222563888	1.81342548286513	2.24439871725778	1.99195731537781	2.55251574308618
Psat1g073080	0	0	0	0	0	0
Psat1g073120	0	0	0	0	0	0
Psat1g073160	0	0	0	0	0	0
Psat1g073200	0.191347020409257	0.194764245317823	0.124034322278689	0	0.0131615097532226	0
Psat1g073240	10.7717887901387	10.0760898400915	7.74958002880705	9.16031577053298	9.51778845949673	8.84087741792808
Psat1g073280	0	0	0	0	0	0
Psat1g073320	9.45295299249275	9.73800296362347	10.6417032870597	15.8606307127631	13.3408740283114	13.9743191415055
Psat1g073360	0	0	0	0	0	0
Psat1g073400	0.623393565025482	0.343450120401918	0.255651357322593	0.506355989248898	0.379786891193876	0.274168468342975
Psat1g073440	0	0	0	0	0	0
Psat1g073520	8.07049186127404	7.73475100547432	7.92543280332555	6.81178104738628	6.75483961834943	6.40371832132533
Psat1g073560	1.91993123972795	2.17677414273252	2.13371567518471	2.60928640408959	2.73030437133746	2.27119805256959
Psat1g073600	0.309389303330474	0.354994662264167	0.457534770446387	12.1139819675822	4.40804123345246	6.78285366884459
Psat1g073640	0	0	0	0.178411368086916	0.127443368994374	0.0736011781087392
Psat1g073680	0.0242978565229014	0.10222471823215	0.0930016230308445	0.699398466547621	0.492195080254133	0.448820251262003
Psat1g073720	0	0	0	0.0631544665794394	0	0
Psat1g073760	0	0	0	0.179910623280924	0.0299866750574997	0.0288632071014663
Psat1g073800	0	0	0	0.653938082230928	0.170601482000437	1.03999539850861
Psat1g073840	0	0	0	0	0	0
Psat1g073920	0	0	0	0	0	0
Psat1g074040	9.40818303990194	9.97525968019249	9.75142808462834	15.8231622069495	14.65657114444	16.6634565480997
Psat1g074080	0	0	0	0	0	0.0106668374070636
Psat1g074120	0.863192710774899	1.0894742697469	1.4289480516069	0.368095665943348	0.432535070526359	0.274600569947929
Psat1g074160	17.8564457957452	20.5901375078737	15.0375659566359	7.31621428829974	7.99971978675011	8.68629856839998
Psat1g074200	0.00502745735791164	0	0.00481072984322149	0.00535971064474401	0.00535999148605702	0
Psat1g074240	2.92681441359574	3.90670742750417	2.01331366942695	1.41601296532548	1.51634112081804	1.64046406928931
Psat1g074280	0.66040048603276	0.568309840485685	0.660655587819447	0.624039762815223	0.448052023729099	0.708507603916712
Psat1g074320	1.07583098658097	0.933974051909297	0.473875297962329	0.109231449849132	0.182061955706248	0.192764990284793
Psat1g074360	0	0	0	0	0	0
Psat1g074400	0.0157569073489039	0.0276215279256152	0.0351811749735158	0.0783918133610617	0.0447976691325849	0.0808486852508708
Psat1g074440	0	0	0	0	0	0
Psat1g074480	1.40271327703223	1.53546326625941	1.38698549737182	1.43449109303877	1.17423956282593	1.4234702044779
Psat1g074520	2.94588426407926	3.1208964701098	3.83682360249965	7.55557683187111	6.92630833903198	7.80958766815237
Psat1g074560	2.83848548497367	2.92580346794179	3.67579110344637	6.60261947927507	6.48348897673602	7.92773641834105
Psat1g074600	28.5305431291909	28.5607016370779	36.3175809167324	48.1076552632455	43.3586004543872	43.3649551358769
Psat1g074640	4.87453728060734	4.73941395685402	5.31658860078338	9.37919377760756	8.13950237952194	9.92294110809433
Psat1g074680	12.1889075550038	12.102159938517	12.6756256661288	6.55622850112692	8.54321336589937	5.40846384901946
Psat1g074720	0	0	0	0	0	0
Psat1g074800	5.00657536474555	5.0777867550574	5.73178784211968	7.83937764281742	7.62532611812747	7.89011182574709
Psat1g074840	0.0400499284653123	0.0120354315696399	0.0109495500619648	0	0.00609985355870507	0
Psat1g074880	0.0190986004908968	0	0.0182752832703264	0.0203607838044983	0	0.0391979645657574
Psat1g074920	0	0	0.0259331448836009	0	0.0288940431728135	0
Psat1g074960	0.00559938057052224	0	0.00803699722239576	0	0	0
Psat1g075000	0.00668236533272707	0.00702842771972979	0.00639429676690733	0.00356199387246152	0	0.00342872138265485
Psat1g075080	0	0	0	0	0	0
Psat1g075120	3.17435092418182	3.62856371716614	3.52969743874556	5.12712361856802	4.66126570240673	4.81464274507149
Psat1g075160	0	0	0	0	0	0
Psat1g075200	1.59409730162345	1.65938420526744	1.78301103676103	1.93484995629759	1.8159312663576	1.9702793201298
Psat1g075280	0.155569393062213	0.202126147413569	0.122593048540659	0.0292677568973752	0.0097564301622487	0
Psat1g075320	0	0	0	0	0	0
Psat1g075360	0.0598574617471774	0.0209857748680755	0.0381847200372544	0	0	0
Psat1g075440	1.20380399187484	1.21832756426642	1.21243674294578	2.32648634717798	2.04210452535382	2.77901588882448
Psat1g075480	0	0	0	0	0	0
Psat1g075520	0	0	0	0	0	0
Psat1g075560	0	0	0	0	0	0
Psat1g075600	6.65657523796475	6.29164400451623	5.70007620222942	10.3666745469822	9.28487088863909	12.7964617892089
Psat1g075640	6.11032995410199	6.48123224748612	6.50458714440518	6.69481758165813	6.40407410327846	6.33322092361837
Psat1g075680	0	0	0	0	0	0
Psat1g075720	0.391753119608774	0.408345563700535	0.282409599813647	0.29590863306897	0.357731078536628	0.30827314069426
Psat1g075760	0	0	0	0	0	0
Psat1g075800	17.0974254094981	18.6610510539697	20.3092088016243	36.5379245892982	36.6664748683311	35.4703573689062
Psat1g075840	0.439778660764105	0.449337839362059	0.53504300701661	0.0937685275726637	0.207641190590552	0.122495938538555
Psat1g075880	0	0	0	0	0	0
Psat1g075920	0	0	0	0	0	0
Psat1g075960	0	0	0	0	0.0522844590746149	0
Psat1g076040	6.74601106899686	6.16443112051076	6.04277310505047	9.13646718550302	8.66922619509414	9.41858134349258
Psat1g076080	0	0	0	0	0	0.0437345184456962
Psat1g076120	0.176695986064511	0.157935583527341	0.156692110893991	0.094531718357873	0.0876361847027301	0.0943157792797831
Psat1g076160	0	0	0	0	0	0
Psat1g076200	0	0.00409106767474684	0.0223317377789056	0.219774607986207	0.140994871914752	0.375204921135389
Psat1g076240	0	0	0	0	0	0
Psat1g076320	0	0	0	0	0	0
Psat1g076360	0	0	0	0	0	0
Psat1g076400	0	0	0	0	0	0
Psat1g076480	2.10046372633519	2.25185277964637	2.14410847267846	2.12631798092414	2.06662357021044	2.17788216042433
Psat1g076520	0	0	0	0	0	0
Psat1g076560	0	0	0	0	0	0
Psat1g076600	0	0	0	0	0	0
Psat1g076640	0.253430449986581	0.174639454173038	0.292678900155	0.139747807900979	0.102487095692603	0.206262657537111
Psat1g076680	8.34938396107402	6.10323929991397	5.3437077265722	0.766005330373173	1.40603282097054	0.914681307655708
Psat1g076720	7.19600288303659	3.60679602221682	3.26437548230893	0.842925640861874	0.852441379869467	0.875204453688524
Psat1g076760	0	0	0	0	0	0
Psat1g076800	0	0	0	0	0	0
Psat1g076840	2.12525370217539	1.64815858802969	2.03363662416404	0.104410456817508	0.219273448335601	0.15075588785989
Psat1g076920	0.229758998577176	0.195938612288664	0.207970350202903	0.423685623657241	0.470050867459768	0.548026088082387
Psat1g076960	3.88463554855257	3.502123507518	4.97835760589333	8.65248914659863	6.95193672939257	7.97282537302266
Psat1g077000	0	0	0	0	0	0
Psat1g077040	0	0	0	0	0	0
Psat1g077080	3.12289409385789	2.58626890189458	3.41183255272069	0.685851490656344	0.941845419051723	0.754503157673971
Psat1g077120	34.0798246367337	34.5159449470866	34.422104482705	55.0463121159624	54.9990983901784	53.3931819627826
Psat1g077160	0.820768438453136	1.00902145245468	0.836385217312822	0.272730753763439	0.397753189855052	0.229710683269313
Psat1g077200	0	0.0109583306898666	0	0	0	0
Psat1g077240	0	0	0	0	0	0.0217731958483328
Psat1g077280	0	0	0	0	0	0
Psat1g077320	0.0967349634690657	0.203489233186107	0.14810374072253	0.0103127958431744	0.0618800173151872	0
Psat1g077400	0	0	0	0	0	0
Psat1g077440	6.03649679743031	5.94217629600592	4.89016227784847	4.51253842454884	4.50340011568346	4.93361437561868
Psat1g077480	0	0.0101087257261153	0	0.0512308307500119	0.020493406069447	0.0197256088733639
Psat1g077520	42.5847921577119	44.0660914970223	40.8728552152616	45.5048065276066	45.9769122591401	46.3341265440448
Psat1g077560	0.240349539511107	0.300623006892314	0.317010990876973	0.401663633150554	0.270098319149648	0.186651540149609
Psat1g077600	15.6937651457465	15.536484723256	16.7920338636848	16.3157981316684	18.5399131148463	18.7128577647457
Psat1g077640	0.759405059476127	0.801260314999771	0.885339225527204	1.04273454405134	0.842942606480826	1.01851735014595
Psat1g077680	0	0	0	0	0	0
Psat1g077720	0	0	0	0	0	0
Psat1g077840	0.643325196016093	0.612634727755888	0.748693260730452	0.250239321472558	0.0926860865413627	0.151663033678614
Psat1g077880	0	0	0	0	0.00910890703724943	0
Psat1g077920	0	0	0	0	0	0
Psat1g077960	0	0	0	0	0	0
Psat1g078000	0.0106962335106141	0.00375005457695836	0.0170585533588533	0.0456124935721544	0.0304099224018532	0.0182941232760293
Psat1g078040	0	0	0	0	0	0
Psat1g078080	0	0	0	0	0	0
Psat1g078160	10.015715447168	9.61246114030467	12.1605657710924	15.730365970999	15.8197242765669	17.518421769801
Psat1g078200	0	0.0310848894845003	0.0282802948620283	0.0630150527459307	0	0
Psat1g078240	0	0	0	0	0	0
Psat1g078280	0.0430486139682273	0.0129365686141283	0	0.0262249140045077	0.00655657203829575	0.00631092631157463
Psat1g078320	71.426913238023	65.9245540191932	68.8674558183006	27.1990805245733	37.7861722193689	17.8944757311289
Psat1g078360	2.38582277966609	2.23424802933516	2.04561275841821	1.89439997375766	1.82958619271155	1.87443121610938
Psat1g078400	0.0259091451634344	0.0227090938854319	0.0247922337230657	0.00276214219719132	0.0128906723379679	0.00797638880290813
Psat1g078440	35.969169697278	33.0293890767085	31.1198445228412	22.21958836701	21.4234502574738	20.9514900711356
Psat1g078480	1.72438972000249	1.9094452893865	1.36821197754288	0.331131499169317	0.274054220685501	0.247299958445364
Psat1g078560	17.6692034902031	16.933222457529	19.0550818156838	27.5846103604151	25.0964643609618	28.3830486329412
Psat1g078600	0.0400499284653123	0.0361062947089196	0.0218991001239296	0.0182986018550683	0.0670983891457557	0.0704558286169127
Psat1g078640	0	0.0181930942331765	0	0	0.01844141773562	0
Psat1g078680	0	0	0	0	0	0
Psat1g078720	9.27448935034807	9.24725402142474	9.17268327621913	10.781300464148	10.1506428130733	9.97755030026241
Psat1g078760	6.51961135320383	6.47508074334299	7.77152968916121	10.0471598497058	9.57886764667905	9.9021674443042
Psat1g078800	0	0	0	0	0.0321478768634456	0
Psat1g078840	0.0257463825848436	0.121858744642604	0.160137169656235	0.0823437083478075	0.123522034563778	0.184946550119396
Psat1g078880	0.0606826920979884	0.0797816143709837	0.1016167875439	0.0808663424756561	0.0889576377343164	0.0622725737350617
Psat1g078920	10.3334466054329	9.66566767416826	8.35029816542187	8.32229118659911	7.6453159155851	7.96139012096325
Psat1g078960	0	0	0	0	0	0
Psat1g079000	0	0	0	0	0	0
Psat1g079040	8.88771289285739	9.25381075903048	8.35125767556066	8.78680697737463	9.02842739080733	8.80139865404517
Psat1g079080	8.80254075951416	8.59542554905648	7.88340471765829	13.9624579474188	12.1750524229603	15.191456086585
Psat1g079120	0	0	0	0	0	0
Psat1g079160	57.9788303866529	52.9319664478557	56.0625882307771	91.2795986528442	92.4949409177527	87.1073058124115
Psat1g079200	0	0	0	0	0	0
Psat1g079240	19.3740621109531	19.1658730799744	17.7212444728184	12.2900017170169	13.8408172250589	12.3436823013397
Psat1g079280	42.1709693839326	45.6212125160255	38.8323035866631	54.3962142411764	51.7719585315274	50.4335746589715
Psat1g079320	0	0	0	0	0	0
Psat1g079360	0	0	0	0	0	0
Psat1g079400	0	0	0	0	0	0
Psat1g079440	0	0	0	0	0	0
Psat1g079480	4.76546260213564	4.52219411836692	5.24854864423961	6.03612029474677	5.8855256645014	5.30187869794759
Psat1g079520	10.3810025319112	10.6263314494702	6.54318813302572	9.96670177837658	8.10498258915145	12.985233795315
Psat1g079560	1.7175245203866	1.83545147811407	1.37103490325393	1.5503388948783	1.52757183380039	1.71539722681059
Psat1g079600	0	0	0	0	0	0
Psat1g079640	0	0	0	0	0	0
Psat1g079680	44.9207978583074	45.1874864532034	30.1733438376137	25.057251727311	25.9046552342374	28.0330399392454
Psat1g079720	0.00883704220733907	0	0.0084560881666659	0	0	0
Psat1g079800	1.53634151817755	1.31580808422833	1.42810852939331	0.795539215076086	1.1699719120795	0.664421564129165
Psat1g079840	0	0	0	0	0	0
Psat1g079880	2.23691226270375	2.02343819227066	2.95384418383824	3.83577989155444	3.58820221168632	4.03454886799074
Psat1g079920	0	0.00391804533569244	0	0	0	0.00382272859774568
Psat1g079960	4.39357937971618	4.26095898654252	4.97486653860005	6.23668557606425	5.56857740833629	5.59750746481161
Psat1g080000	0	0	0	0	0	0
Psat1g080040	7.86842016387395	7.88201840621987	7.13192235063708	4.32223101525251	4.40925382931218	4.23152694005529
Psat1g080160	59.031954449544	63.5415445828756	55.0012137967597	64.4409445162983	66.7089486194643	64.3348690570374
Psat1g080240	0.498551860653509	0.803779705534252	0.633758409946939	0.430631407613976	0.419014675552037	0.485473024038798
Psat1g080320	1.73268134609978	1.81336070641175	1.55093209094961	0.311942739144898	0.464880204362592	0.270832990226573
Psat1g080400	0	0	0	0	0	0
Psat1g080440	18.8261981924359	19.8295673416182	8.53777727662834	0.489521440346078	0.719922192032777	0.674471230909047
Psat1g080520	9.93879612324703	9.9499767155069	10.4891803791945	11.5814714491629	12.807902785195	12.8277195913235
Psat1g080560	0	0	0	0	0	0
Psat1g080600	0	0	0	0	0	0
Psat1g080640	5.68060868646705	5.20859004134761	5.90164387298086	2.55117693526033	3.12676395358511	3.59837204203463
Psat1g080680	2.34975148815144	2.46281773072698	2.5125195108513	3.2856820114619	2.97125111712597	3.30013663367566
Psat1g080720	0	0	0	0	0	0
Psat1g080760	0	0	0	0	0	0
Psat1g080800	0	0	0	0	0	0
Psat1g080840	0.0393459608467438	0.0358657747206548	0.0577297006597714	0.10906024068009	0.128641895975512	0.0942125843084697
Psat1g080880	0.273555314963964	0.270797210316897	0.446536338464503	0.137239513913013	0.25733757200787	0.198157017985067
Psat1g080920	1.59582346259884	1.81392225865137	1.40915351299339	2.23256718241762	1.98792467169141	2.34440222700191
Psat1g080960	16.503402012841	16.5109454590039	15.3678364402601	5.9672966094905	7.57427332638525	5.54909626351422
Psat1g081000	1.47886317524647	1.64815858802969	1.30265203114655	0.626462740905046	0.689145123340461	0.582922766391575
Psat1g081040	1.15836187913605	1.14792555871269	0.903399486732851	0.196301580290681	0.228435626144454	0.0996318356660769
Psat1g081080	1.27943480933764	1.47951928846845	1.83980190692697	1.25848779178522	1.22464061018881	0.943006998647697
Psat1g081120	0	0	0	0	0	0
Psat1g081160	1.27413499130018	1.10202690807224	1.23777522439602	1.17217130723771	1.83419944400018	1.2676943656217
Psat1g081200	0.416642705729835	0.467434188762776	0.823942283708431	1.18447381302517	1.30298946556903	1.53921135961845
Psat1g081240	1.16504279897198	1.14230091667599	1.56358121404761	2.69459057405608	2.28946937219981	2.7406849704798
Psat1g081280	1.55106256059912	1.97483819231103	1.75760308159283	2.21926335912993	2.48048313311001	2.93207945311237
Psat1g081320	5.44544405519961	4.89912861540634	5.57138870799974	7.4127277318767	6.07832466379199	6.70021115278484
Psat1g081360	3.09929682643377	3.26811719884022	3.61128231413747	4.52069120081651	4.49564010310862	4.616590431608
Psat1g081400	0.756390900797666	0.788932738908172	1.01329734471742	2.60057248397878	1.9354111630332	2.68438697308082
Psat1g081440	0	0	0	0	0	0
Psat1g081480	0.108454608908252	0.126745769005208	0.0345930879545423	0.115622128733195	0.0642378817613405	0.098929876365782
Psat1g081520	0.116418425601032	0.312921220810636	0.0495110089758409	0.82741504040309	0.0275819465263186	0.0398228596530376
Psat1g081560	0.115914449732629	0.0609586793786954	0.0277293800270538	0.926812301750215	0	0
Psat1g081600	1.27343176616681	1.24833044442834	1.3536863346132	0.306004184161327	0.323021341592682	0.226760591847695
Psat1g081640	1.85660096496213	1.95274951860371	1.84330554999983	2.92114867123207	2.69467954009637	3.49010663811092
Psat1g081680	5.92345345793878	5.90796132910511	6.13007750695159	5.70124538241685	5.48377680954431	4.95438351023228
Psat1g081720	3.63522799118683	3.48247332210858	5.183304865194	4.3852187537606	4.68223446086179	4.73534520343441
Psat1g081760	5.56358377820335	5.88237377073251	5.72702006072112	8.48292895659351	7.96905833759315	8.95978863502307
Psat1g081800	32.5394261044684	31.5752869894659	31.2152863223566	39.1848280828933	34.8230535614565	36.9320376478562
Psat1g081840	13.8153993359523	11.7595128990806	16.3544343478709	26.2682269608821	19.8160880981039	21.5583592616378
Psat1g081880	0	0	0	0.0160369769066891	0	0.015436951213818
Psat1g081920	4.0853516322797	3.99132942621903	4.25506731070161	5.11271217055744	4.97509771077044	5.23775734257489
Psat1g081960	0	0	0	0	0	0
Psat1g082000	0	0	0	0	0	0.0133907276611091
Psat1g082040	32.7132311104805	34.0022433684414	33.9677202725846	32.5293954723552	32.6396628368924	31.1305723704371
Psat1g082080	0	0	0	0	0	0
Psat1g082120	0	0	0	0	0	0
Psat1g082160	0	0	0	0	0	0
Psat1g082200	0	0	0	0	0	0
Psat1g082240	7.18122822069978	6.62050692238753	7.68559754561155	8.88140996006028	7.39789863790521	7.83492145761313
Psat1g082280	0	0	0	0	0	0
Psat1g082320	0.630703676168332	0.482448134868647	0.109729966359733	0.213940826827994	0.244516613745094	0.117677829381567
Psat1g082360	14.0731872332509	14.895752501761	12.3820728023334	13.4936960150957	12.7368701774191	14.3373657560424
Psat1g082400	8.05916060695379	8.43799400104779	8.60044596344643	9.6255417001021	9.36873886705525	9.41577000787201
Psat1g082440	8.06368084521291	7.78309705903275	8.1234437025615	7.91579141085214	7.96099799890545	8.26632590061443
Psat1g082480	1.11770140005347	1.40133051243239	1.32914819581582	0.725302113456792	0.45333757391828	0.436353022060281
Psat1g082520	0	0	0	0	0	0
Psat1g082560	632.145571648762	638.583814253828	613.273329656057	738.713235690419	744.862477034568	699.943365806427
Psat1g082600	925.141979147967	919.974510359166	917.598293089458	951.722835041626	955.858126895344	889.737119697476
Psat1g082640	0	0	0	0	0	0
Psat1g082680	0.207992035926619	0.18422181437748	0.12570047659034	0.350112251356173	0.151723258590195	0.224675168933736
Psat1g082720	0	0	0	0	0	0
Psat1g082760	3.4159250345693	3.92312435281501	5.93634390530343	0.2459668454238	0.649113186261434	0.328838836292436
Psat1g082800	0	0	0	0	0	0
Psat1g082840	0	0	0	0	0	0
Psat1g082880	0	0	0	0	0	0
Psat1g082920	6.31362320218415	7.08329534894209	9.96064813436125	24.7661729823192	17.6910504964379	27.477773160596
Psat1g082960	2.89170588172492	3.35232727903041	4.0282715230948	6.60845926660845	5.4675942745653	7.85313445341615
Psat1g083000	0.895177663019751	0.958552316433226	0.896148930084841	1.09997986339302	1.05787578473525	1.42037361262479
Psat1g083040	1.86641851303043	1.45318575385507	2.5938935628083	2.93727345890831	3.06663971547596	3.26682034558685
Psat1g083080	0.0328039667849769	0.0517541988477009	0	0	0	0.00420792850851393
Psat1g083120	0	0	0	0	0	0
Psat1g083160	0	0	0	0	0	0
Psat1g083200	2.52734898434894	3.82370573388507	2.28767385223194	42.8430019963819	21.9364427519839	42.486182707214
Psat1g083240	0.0244904614831439	0	0.00781156925152368	0	0	0.00837736986603535
Psat1g083280	0	0	0	0	0	0
Psat1g083320	0.771841732721433	0.701567149860145	0.705135437442403	0.0558725992585361	0.115137449378547	0.0733392522079963
Psat1g083360	0.973071301702862	0.995230649645858	1.09166190843348	1.33070734693399	1.38443744002309	1.59081844613977
Psat1g083400	12.2300520669799	12.9453763571249	14.0454667413282	11.5221724929083	12.2797300952199	11.7219247347183
Psat1g083440	0	0	0	0	0	0
Psat1g083480	100.465911747784	95.3230910654318	75.8655325396061	7.42973368471542	9.05953592924388	7.28976539100742
Psat1g083560	0	0	0	0	0	0
Psat1g083600	0.340046562441331	0.347437930217905	0.406734465745155	0.0530832082116369	0.0984032979753365	0.0648060687749905
Psat1g083640	2.3293086108913	2.14602117516735	3.28597428147929	0.557420923930345	0.9598201520974	0.655577468594457
Psat1g083680	0	0	0	0	0	0
Psat1g083720	0	0	0	0	0	0
Psat1g083760	0	0	0	0	0	0
Psat1g083800	2.77616514626784	3.18562337531769	3.71190360749966	4.05283436565833	4.56767700388279	4.09625686197564
Psat1g083880	0	0	0	0	0	0
Psat1g083920	0.221766387417917	0.311001458719773	0.282941747613471	0.551652328317827	0.350273799444659	0.48043959207177
Psat1g083960	8.03780253366978	9.36170392646185	6.74758460724616	8.75299971608739	8.99003831668599	11.7147412277679
Psat1g084000	23.4234174433218	23.6802321769156	24.1036916264576	28.3297497630055	26.7692812160362	31.1620766553125
Psat1g084080	0.192912376716408	1.05509460619148	0.12552538947117	0.139849833197813	1.20935309920655	0.0871053327857509
Psat1g084120	0	0	0	0	0	0
Psat1g084160	19.453883147074	20.1554081231578	25.0541374820219	15.6662960296947	18.0074674567485	14.7856209866185
Psat1g084200	13.7177567514144	13.8683558106083	13.9557446916364	7.33016584136108	7.74027898547621	7.04270573200958
Psat1g084240	12.7048856565695	14.1772704257183	12.9915413652582	11.4287330808533	11.3703642087773	11.047867726417
Psat1g084280	0	0.0638614736348237	0	0	0.032366569903333	0.0934618134714148
Psat1g084320	0	0	0	0	0	0
Psat1g084360	0	0	0	0	0	0
Psat1g084400	0	0	0	0	0	0
Psat1g084440	0	0	0	0	0	0
Psat1g084480	0	0	0	0	0	0
Psat1g084520	0.00412068911791896	0	0	0	0	0.00422865084035026
Psat1g084560	0.250848053021496	0.211071059005033	0.260608670104366	0.30562975261142	0.481392083310654	0.294194573453918
Psat1g084600	1.60887266281255	1.28928915012108	1.63115400279313	0.456025242225022	0.891678163989247	0.340687697747017
Psat1g084640	34.1795174563428	32.7373763823526	33.9772554971915	32.8487579833505	34.921755220638	33.0592585753597
Psat1g084680	0	0	0	0	0	0
Psat1g084720	4.37781597292358	4.5624710932373	4.54154148812842	4.95658811009587	4.96133569420134	4.92232707380901
Psat1g084760	4.09055018129389	4.30238917683041	4.15970220682627	3.23900837165601	3.24677585054793	3.22751700360442
Psat1g084800	0.0642629709317697	0.0450606557967316	0.0409951154319963	0.0342549826726879	0.0228378517237918	0.0879288741139071
Psat1g084840	0.952044013803996	0.829241235148186	0.398563622255519	0.0634351530975702	0.0634384770105327	0.0610617181346577
Psat1g084880	9.04956173980936	9.51439328656902	8.93065154592571	8.4700004086751	8.11984957475023	8.86903018896424
Psat1g084920	2.04109045509667	1.92991368995488	2.48212612967165	1.64074740294218	2.0454660723597	1.64989307593757
Psat1g084960	0.516417317034472	0.524150588763814	0.681934176665319	0.908401179844666	0.916707404052876	0.938006914064703
Psat1g085000	2.27097697435355	2.62744348668989	2.71295199693257	3.622133791534	3.35939774892776	3.89080315691715
Psat1g085040	2.64615156365352	2.70478920988346	2.86493470241777	2.65326896926042	2.61808809004959	2.35426636730129
Psat1g085080	0.696330735651111	0.810513703001197	0.390903493196913	0.386021822767808	0.148477711449756	0.123859587755807
Psat1g085120	0	0	0	0	0	0
Psat1g085160	0.317087027623864	0.0370564603591543	0.0337130883486811	0.112680864054894	0.15024902449863	0.144619858739979
Psat1g085200	3.78524130417803	3.74286979406401	3.9618586443168	2.11838328699138	2.4487538530025	1.92282385548188
Psat1g085240	0	0	0	0	0	0
Psat1g085320	0.826913228901448	0.248496263584917	0.489831342477897	0.587708036051018	0.839626901609991	0.404084899420529
Psat1g085360	5.65416186745564	6.83712875866683	1.61967924117672	3.25387780935923	2.30375101450489	1.70003707516801
Psat1g085400	77.7184514806387	67.2633020393429	55.8767935379116	30.9246371350655	41.2948576766675	39.6181100444442
Psat1g085440	0.0212005050579868	0.0668952728573807	0.0101432886559769	0.113007992454104	0.0113013913914251	0.0217559565800443
Psat1g085480	2.20100358750148	2.1817511492356	2.31572299743375	3.56752398555821	3.22444535721779	3.84840485523427
Psat1g085520	0.601713210971626	0.205684173229463	0.302281398901658	0.0801848845334455	0.0160378172217639	0
Psat1g085560	21.6327193482046	20.3348806111449	21.9280482155471	11.2404861938466	14.2508559578373	11.7087795376821
Psat1g085600	7.85519997190087	7.32763774732732	7.33639597299969	4.67871427597568	4.83338053746855	3.94875319311125
Psat1g085640	0	0	0	0	0	0
Psat1g085680	0	0	0	0	0	0
Psat1g085720	9.31690524301186	8.84241154298294	9.85698694777216	10.1058533601521	10.8438221928805	10.1755415171694
Psat1g085760	0.856196124730688	0.940017018456517	0.947567337672144	0.741276605455919	0.886148285344056	0.618158181249722
Psat1g085800	0	0	0.00567862303745516	0.00316332212920064	0.0126539515313563	0.00608993199481293
Psat1g085840	12.4053518925442	12.7368183375676	12.3088949814771	14.1441646961099	14.5356000279343	14.1063964546077
Psat1g085880	0	0	0	0	0	0
Psat1g085920	0.190331900982624	0.186539467656098	0.285608134572672	0.405821011738899	0.419677808333007	0.346246576175523
Psat1g086000	15.4862569876	19.9662420741115	4.10036135902533	9.83481571344792	4.5921882612102	2.14171697934993
Psat1g086040	0.0690999687438384	0.0726784770915026	0.231424038729011	0.0552499720527225	0.0184176223578966	0.159548360287331
Psat1g086080	0	0	0	0	0	0
Psat1g086120	0	0	0	0	0	0
Psat1g086160	6.5950349236561	7.67605938475203	7.95000504979772	16.4687416695615	15.4244181621948	15.5985139798501
Psat1g086200	89.4539955762388	96.1657933695556	73.235019673718	14.9021559796041	23.2134217136512	17.6807644654779
Psat1g086280	0	0	0	0	0	0
Psat1g086320	0	0	0	0	0	0
Psat1g086360	82.1533548061266	62.8087499687476	62.912171604781	34.0414820881629	43.825268093232	42.9673211887989
Psat1g086400	1.57507281695514	1.24248131792458	0.396624568808013	0.972148631061835	0.574481564259468	0.744366919985185
Psat1g086440	1.25513615101113	2.35424324719252	0.0600514386210883	0.379124157184697	0.758288045516524	0.858680411268624
Psat1g086480	69.4455373574309	53.7135753190041	34.8731836340554	22.0116445849909	26.3426255452574	24.5352886939557
Psat1g086520	67.4785788343066	65.6784278753667	45.934179640544	20.5408633659655	25.122292402822	28.8343107563544
Psat1g086560	1.17223161261869	1.73043993075006	1.20041380633246	0.219245920844137	0.526217781654188	0.316564206919308
Psat1g086600	164.71626881927	160.566816470254	106.168769674351	19.4395735001491	34.9091031015539	40.470656849656
Psat1g086640	0	0	0	0	0	0
Psat1g086680	2.42560201878668	2.69596760107333	3.83958828883438	22.6312499293805	19.8538182549025	24.3133717220885
Psat1g086720	2.93822188451073	2.8911887105857	2.85298134283682	2.33747591460087	2.35144399265862	2.31221096598338
Psat1g086760	18.3091572587137	19.1812251026628	23.425780246855	28.8874869964978	29.814859513927	25.8970055154497
Psat1g086800	0	0	0	0	0	0
Psat1g086840	3.72771604905353	3.71440876259486	3.3046125002166	3.44641443764901	3.31823907227449	3.6812437148542
Psat1g086880	0	0	0	0	0	0
Psat1g086920	0.181328924751043	0.222506059944358	0	0.0644375144331978	0	0.124053151966573
Psat1g086960	0	0	0	0	0	0
Psat1g087000	0.0116809483436886	0.0092144057953662	0.00391208895028975	0.0062264579012142	0.00622678415886658	0.0119869882478716
Psat1g087040	0.051791562646494	0.068092141859181	0.0247794459816225	0.151839462201631	0.165651729137755	0.0265742487046383
Psat1g087080	2.73135536987037	2.14283009902936	2.39937966575229	4.12911928816542	3.15070696858331	3.67595627566501
Psat1g087120	0	0	0	0	0	0
Psat1g087160	0.0836104227579621	0	0.0100007600097571	0	0.033427768916557	0
Psat1g087200	0	0	0	0	0	0
Psat1g087240	0	0	0	0	0	0
Psat1g087280	6.96546008620157	7.54220378364097	7.85840785216398	2.56493222583864	2.73085751628181	2.2792761650856
Psat1g087400	26.0571829065839	25.4978774808871	22.677225278429	14.4599904211621	16.4502988060001	13.8267311236503
Psat1g087440	5.77479637496407	5.29127456917519	5.2226880430015	6.33043706915785	5.57844621256118	5.9753565514168
Psat1g087480	1.0604925758603	1.15578967041348	1.10201923204291	1.65238342342864	1.47852579484225	1.43790497542904
Psat1g087520	0	0	0	0	0	0
Psat1g087560	0	0	0	0	0	0
Psat1g087600	181.378834885687	177.707551755318	147.180264004748	113.68514204185	123.792669365633	120.04044140081
Psat1g087640	27.1243625349673	28.2842256657997	25.9851655373257	27.0680004189009	28.8759843958305	27.322823311946
Psat1g087680	16.6334667641171	17.7176787428604	16.4596685773245	17.7869358867412	17.7969018575434	18.743145584704
[truncated: 42,758 more rows]

## Sheet: Table S4
Table S4. Differential expression of Pisum genes in seed axes after radicle protrusion
Gene ID	gene identifier from Pisum sativum v1a genome annotation, as presented in UGRI database
log2(FC)	logarythmic value of expression values change
FDR	False discovery rate
Genes up-regulated after radicle protrusion				Genes Down-regulated after radicle protrusion
Gene ID	logFC	FDR		Gene ID	logFC	FDR
Psat6g072360	2.73713	2.56536e-06		Psat0s4220g0080	-4.58256	2.56536e-06
Psat5g089080	2.08163	3.43487e-06		Psat0s4033g0120	-4.47903	2.56536e-06
Psat2g032200	4.73363	3.43487e-06		Psat2g185160	-4.94972	2.56536e-06
Psat5g298240	4.24735	3.43487e-06		Psat0s2227g0040	-4.30738	2.56536e-06
Psat0s3952g0080	3.10151	4.47867e-06		Psat3g124600	-4.8389	2.56536e-06
Psat5g123080	3.02043	5.02441e-06		Psat1g038600	-3.57851	2.56536e-06
Psat2g134120	2.0821	5.02441e-06		Psat5g005440	-4.09916	2.56536e-06
Psat5g154520	4.1548	5.0421e-06		Psat7g085840	-4.87812	2.77551e-06
Psat1g083480	3.58686	6.05742e-06		Psat7g047960	-2.98282	3.43487e-06
Psat4g199280	2.77033	6.05742e-06		Psat6g059720	-4.58016	3.43487e-06
Psat0s3952g0120	2.35031	6.05742e-06		Psat7g146280	-4.5257	3.43487e-06
Psat2g057640	2.41209	6.05742e-06		Psat5g275760	-3.85438	3.43487e-06
Psat2g051720	3.24539	6.05742e-06		Psat5g300400	-4.50648	3.43487e-06
Psat6g050240	2.95112	6.05742e-06		Psat5g276240	-4.53423	3.43487e-06
Psat0s1116g0120	4.79387	6.4531e-06		Psat0s3063g0120	-2.44653	3.43487e-06
Psat5g297360	2.60479	6.47535e-06		Psat1g090040	-3.34387	3.43487e-06
Psat1g207800	2.58873	6.6118e-06		Psat5g302720	-4.51429	3.43487e-06
Psat0s1985g0160	4.21957	6.6118e-06		Psat7g040000	-3.27247	3.43487e-06
Psat6g015400	2.03953	6.6118e-06		Psat7g134360	-4.71114	3.43487e-06
Psat3g120600	2.20372	6.6118e-06		Psat7g028920	-2.71516	3.43487e-06
Psat2g052520	4.91387	6.6118e-06		Psat0s1215g0120	-4.33492	3.55088e-06
Psat1g149960	2.81975	6.6118e-06		Psat0s3046g0080	-3.77505	3.66659e-06
Psat6g237920	4.53424	7.07523e-06		Psat6g129840	-4.79431	4.08062e-06
Psat7g228600	2.78943	7.07523e-06		Psat1g131000	-3.73976	4.43769e-06
Psat1g138200	2.94324	7.07523e-06		Psat0s2627g0040	-4.9581	4.47867e-06
Psat1g058600	3.27831	7.07523e-06		Psat3g142040	-4.40826	4.92352e-06
Psat7g246280	4.10805	7.07523e-06		Psat6g180640	-4.79835	5.02441e-06
Psat5g015800	2.66548	7.07523e-06		Psat1g023360	-2.04978	5.02441e-06
Psat0s2636g0040	5.17335	7.07523e-06		Psat1g038640	-3.17453	5.02441e-06
Psat6g006120	3.8239	7.07523e-06		Psat3g037480	-4.73154	5.02441e-06
Psat3g156680	4.71741	7.07523e-06		Psat1g118120	-3.59086	5.0421e-06
Psat2g136360	2.78187	7.07523e-06		Psat0s3170g0160	-2.84169	5.0421e-06
Psat7g253440	2.84867	7.07523e-06		Psat3g033680	-4.47217	5.32045e-06
Psat6g175440	3.83996	7.09053e-06		Psat1g038760	-4.35222	5.35742e-06
Psat6g211800	2.31434	7.11386e-06		Psat6g025880	-3.80558	5.37825e-06
Psat1g062680	3.57524	7.11386e-06		Psat3g056000	-4.10965	5.37825e-06
Psat7g006400	2.90812	7.37949e-06		Psat2g010840	-3.36824	5.37825e-06
Psat7g126280	2.8184	7.38085e-06		Psat4g008400	-4.6498	6.05742e-06
Psat5g071520	2.05016	7.38085e-06		Psat1g055160	-4.93087	6.05742e-06
Psat4g084720	4.74922	7.61687e-06		Psat0s3046g0040	-3.91731	6.05742e-06
Psat1g056960	3.86497	7.67447e-06		Psat4g149000	-3.30624	6.05742e-06
Psat5g276840	3.64716	8.22886e-06		Psat7g066320	-3.29378	6.05742e-06
Psat1g140200	2.93722	8.22886e-06		Psat6g093280	-4.50882	6.07465e-06
Psat6g171640	3.56719	8.22886e-06		Psat7g189040	-4.53728	6.4531e-06
Psat7g175920	2.33571	8.38842e-06		Psat4g182360	-2.9513	6.47535e-06
Psat1g140400	2.68704	8.43232e-06		Psat3g034880	-2.19499	6.6118e-06
Psat3g113480	2.832	8.43232e-06		Psat2g065120	-2.76157	6.6118e-06
Psat5g292680	4.70457	8.51886e-06		Psat2g031240	-4.4078	6.6118e-06
Psat6g081800	2.58128	8.51886e-06		Psat6g147840	-3.78181	6.6118e-06
Psat1g141440	4.42095	8.59711e-06		Psat6g033920	-2.29355	6.6118e-06
Psat6g042240	3.96622	8.59711e-06		Psat0s81g0040	-4.07112	6.6118e-06
Psat2g177040	4.72402	8.60555e-06		Psat0s1925g0080	-4.45841	6.6118e-06
Psat2g157160	4.24831	8.60555e-06		Psat4g069320	-3.02427	6.6118e-06
Psat7g188240	5.4712	8.60555e-06		Psat1g038720	-3.50383	6.68865e-06
Psat5g006440	4.02639	8.60555e-06		Psat2g164680	-4.13887	6.96891e-06
Psat5g176360	2.69889	8.79585e-06		Psat6g220880	-3.82643	7.02493e-06
Psat2g145000	2.36804	9.28553e-06		Psat3g085840	-2.74047	7.06678e-06
Psat7g248600	3.19117	9.35671e-06		Psat5g052360	-2.35495	7.07523e-06
Psat7g139120	2.41614	9.35671e-06		Psat5g079560	-4.10215	7.07523e-06
Psat3g041080	2.5649	9.46093e-06		Psat0s2407g0320	-4.32208	7.07523e-06
Psat7g168880	4.70679	9.74695e-06		Psat5g033280	-2.65349	7.07523e-06
Psat0ss1776g0040	2.57063	9.74695e-06		Psat4g182160	-2.44029	7.07523e-06
Psat6g164120	2.78076	9.75705e-06		Psat0s1444g0120	-4.05573	7.07523e-06
Psat5g050400	4.73855	9.87086e-06		Psat2g095520	-2.40833	7.07523e-06
Psat7g022160	2.25367	9.87086e-06		Psat5g089360	-4.32943	7.09053e-06
Psat5g087360	3.0727	9.87086e-06		Psat6g054400	-4.84673	7.37949e-06
Psat1g144360	4.80129	9.87086e-06		Psat0s797g0160	-4.19057	7.37949e-06
Psat4g070720	4.63341	9.88204e-06		Psat6g077640	-4.14186	7.38085e-06
Psat3g081040	2.55388	9.88204e-06		Psat6g160880	-2.0271	7.67447e-06
Psat6g074400	2.63706	9.99443e-06		Psat7g099160	-3.12383	7.98103e-06
Psat3g204680	2.77698	1.00321e-05		Psat1g066800	-2.22651	8.21458e-06
Psat4g067000	2.91964	1.00573e-05		Psat7g231520	-3.85492	8.22886e-06
Psat6g218080	3.78666	1.01654e-05		Psat0s1925g0040	-4.61525	8.43232e-06
Psat1g195720	2.88674	1.019e-05		Psat5g012360	-2.68615	8.59711e-06
Psat4g055760	2.65433	1.03361e-05		Psat7g244760	-4.06704	8.9431e-06
Psat1g095640	4.58819	1.05205e-05		Psat7g076120	-4.35176	9.28553e-06
Psat7g177120	4.52247	1.05205e-05		Psat4g021040	-2.73495	9.76734e-06
Psat6g146760	4.10177	1.05205e-05		Psat6g179120	-4.44604	9.87086e-06
Psat1g094000	3.98253	1.05205e-05		Psat2g156200	-2.07151	9.87086e-06
Psat4g048800	2.09682	1.06447e-05		Psat3g068920	-3.05098	9.87086e-06
Psat7g175880	3.50657	1.08076e-05		Psat6g149560	-3.06038	9.88204e-06
Psat4g164440	2.40301	1.08076e-05		Psat3g010640	-4.32727	1.00366e-05
Psat4g047360	3.81652	1.08076e-05		Psat3g138200	-2.52112	1.03361e-05
Psat5g275720	3.85431	1.08076e-05		Psat3g082720	-3.93068	1.05205e-05
Psat0s3446g0040	3.07952	1.08076e-05		Psat4g022720	-3.89731	1.05205e-05
Psat0s172g0040	4.69307	1.08076e-05		Psat3g002000	-4.25435	1.08076e-05
Psat7g058160	2.49822	1.08076e-05		Psat6g078240	-2.45522	1.08076e-05
Psat1g161880	4.74191	1.08076e-05		Psat6g083720	-4.1782	1.08512e-05
Psat4g113960	4.48714	1.08076e-05		Psat4g195160	-4.32989	1.10779e-05
Psat7g137640	2.85902	1.08076e-05		Psat7g044280	-4.58608	1.10779e-05
Psat2g005960	3.30603	1.10779e-05		Psat6g033960	-2.12056	1.10947e-05
Psat3g190400	3.85393	1.10779e-05		Psat6g135720	-4.05945	1.10947e-05
Psat0s1369g0160	3.66299	1.10779e-05		Psat1g201160	-3.22431	1.15728e-05
Psat5g204000	3.676	1.10779e-05		Psat0s2780g0040	-4.50688	1.23381e-05
Psat3g049800	4.23477	1.10779e-05		Psat4g157880	-3.66209	1.24847e-05
Psat6g040760	3.19637	1.10947e-05		Psat5g306960	-2.20958	1.24847e-05
Psat5g145160	4.49301	1.14228e-05		Psat7g207480	-3.00515	1.25228e-05
Psat1g095720	4.58975	1.14228e-05		Psat1g212040	-2.53146	1.25629e-05
Psat4g017680	3.53922	1.1563e-05		Psat4g079680	-3.92957	1.25935e-05
Psat7g092000	3.28062	1.15728e-05		Psat7g040440	-4.0267	1.29231e-05
Psat5g104360	3.65111	1.1583e-05		Psat3g163120	-4.76307	1.37312e-05
Psat4g142560	4.27256	1.16081e-05		Psat1g163120	-2.68421	1.37656e-05
Psat5g060880	3.82817	1.16233e-05		Psat7g255320	-3.26638	1.39722e-05
Psat5g230160	2.22492	1.16426e-05		Psat6g206200	-3.90543	1.41784e-05
Psat2g080240	3.39564	1.20176e-05		Psat7g175240	-2.74572	1.45075e-05
Psat2g121520	2.9779	1.20176e-05		Psat3g123120	-2.96509	1.45075e-05
Psat4g115600	2.80482	1.20176e-05		Psat7g146200	-4.2213	1.45075e-05
Psat4g084640	2.43586	1.20176e-05		Psat1g086680	-2.82847	1.45075e-05
Psat3g150200	2.37029	1.20203e-05		Psat3g072120	-2.30826	1.49789e-05
Psat2g052000	4.35463	1.2044e-05		Psat5g237520	-4.64821	1.53884e-05
Psat5g287520	2.01409	1.23041e-05		Psat2g116160	-4.06148	1.54163e-05
Psat7g127120	2.24598	1.23041e-05		Psat7g098200	-2.88529	1.54212e-05
Psat2g030000	2.45135	1.23041e-05		Psat2g153680	-2.51896	1.56289e-05
Psat6g045240	2.29561	1.23381e-05		Psat4g010360	-2.28812	1.60392e-05
Psat2g032040	2.98369	1.23647e-05		Psat6g171200	-5.30715	1.61221e-05
Psat0s2492g0040	2.4103	1.24136e-05		Psat7g244720	-3.84291	1.62528e-05
Psat2g149200	3.23614	1.24624e-05		Psat0s3493g0080	-2.86638	1.63571e-05
Psat0s978g0080	4.57712	1.24624e-05		Psat6g199680	-2.74741	1.69369e-05
Psat6g228360	3.54893	1.24847e-05		Psat6g197080	-2.18834	1.69369e-05
Psat4g076200	3.57694	1.24847e-05		Psat7g125200	-3.00428	1.73731e-05
Psat1g118240	2.65204	1.24847e-05		Psat5g011800	-4.37087	1.73731e-05
Psat1g037200	4.71887	1.24847e-05		Psat4g045040	-2.13922	1.74632e-05
Psat0s3920g0080	2.49411	1.24847e-05		Psat7g243680	-3.18056	1.76173e-05
Psat2g098000	3.25863	1.24847e-05		Psat6g206160	-2.57212	1.78822e-05
Psat6g042680	2.80872	1.24847e-05		Psat0s3493g0120	-2.50057	1.78822e-05
Psat4g013480	2.08932	1.25088e-05		Psat5g065440	-2.98357	1.79491e-05
Psat5g003080	2.19823	1.25088e-05		Psat0s876g0040	-4.42774	1.83455e-05
Psat1g091040	2.78733	1.25088e-05		Psat6g112240	-2.84058	1.92443e-05
Psat0s3129g0040	3.43783	1.25088e-05		Psat0s2644g0040	-2.07908	1.99031e-05
Psat7g070400	2.31051	1.25629e-05		Psat3g087480	-2.17056	1.9922e-05
Psat7g192480	3.07202	1.26727e-05		Psat5g268400	-3.3419	2.01179e-05
Psat5g062960	2.06329	1.26834e-05		Psat3g062240	-3.6301	2.08903e-05
Psat6g175400	4.13085	1.27156e-05		Psat5g150840	-2.15853	2.09759e-05
Psat1g182480	2.52799	1.28099e-05		Psat7g217160	-2.06161	2.10725e-05
Psat7g228160	2.9787	1.29266e-05		Psat7g093760	-4.3955	2.10725e-05
Psat2g011400	2.45414	1.30663e-05		Psat4g073280	-3.18871	2.11316e-05
Psat7g013440	2.7486	1.31378e-05		Psat0s3863g0040	-2.65946	2.11316e-05
Psat6g027760	3.35736	1.31635e-05		Psat2g064360	-2.53619	2.14789e-05
Psat0s1330g0080	2.76762	1.32873e-05		Psat7g144160	-4.13566	2.16771e-05
Psat3g001320	2.76884	1.36565e-05		Psat4g208960	-2.46702	2.18062e-05
Psat7g017080	2.07154	1.36565e-05		Psat1g129360	-2.21816	2.19212e-05
Psat1g168160	3.14944	1.36575e-05		Psat3g018520	-4.28745	2.24949e-05
Psat4g002080	4.58596	1.36575e-05		Psat1g016600	-2.29141	2.26138e-05
Psat5g109000	3.0453	1.36575e-05		Psat6g114400	-3.32367	2.28618e-05
Psat1g216920	2.44223	1.36575e-05		Psat7g040080	-4.37108	2.28618e-05
Psat6g209120	2.9284	1.37312e-05		Psat0s137g0280	-2.94249	2.32007e-05
Psat2g167120	2.86097	1.37656e-05		Psat4g006400	-4.35163	2.32007e-05
Psat1g001040	2.3795	1.37656e-05		Psat6g034560	-2.90334	2.42705e-05
Psat6g218120	5.36222	1.37656e-05		Psat7g092800	-3.49894	2.44042e-05
Psat2g143840	3.10018	1.37656e-05		Psat1g028920	-2.70836	2.47997e-05
Psat2g096280	2.32093	1.37656e-05		Psat0s1917g0040	-3.0925	2.58763e-05
Psat2g142200	3.0289	1.37699e-05		Psat4g030880	-2.10378	2.60657e-05
Psat7g137440	2.51378	1.39722e-05		Psat0s2066g0040	-3.97454	2.62469e-05
Psat3g110280	3.0389	1.39722e-05		Psat7g095120	-2.08752	2.63119e-05
Psat1g107040	4.37731	1.39722e-05		Psat5g268720	-3.83305	2.64144e-05
Psat3g033760	3.47089	1.39722e-05		Psat5g304240	-2.45639	2.67091e-05
Psat0s1183g0080	2.75888	1.39722e-05		Psat4g034480	-2.45969	2.75904e-05
Psat5g249800	2.84367	1.41321e-05		Psat4g078840	-3.33163	2.87046e-05
Psat7g142040	3.54967	1.43024e-05		Psat5g273280	-3.24311	2.87603e-05
Psat2g073120	2.58952	1.43024e-05		Psat3g150320	-2.36606	2.93734e-05
Psat5g264560	3.86714	1.44262e-05		Psat7g046240	-4.37105	2.95665e-05
Psat7g045360	2.61023	1.44901e-05		Psat5g114720	-4.38128	2.95798e-05
Psat1g093960	3.52117	1.45075e-05		Psat5g227160	-2.24867	2.97526e-05
Psat1g210600	2.88841	1.45075e-05		Psat2g158920	-3.28607	2.98806e-05
Psat5g123640	3.00701	1.45075e-05		Psat2g076280	-3.68609	3.03838e-05
Psat7g245920	2.88416	1.45075e-05		Psat2g062760	-2.79773	3.26474e-05
Psat5g131480	2.12786	1.47415e-05		Psat6g201240	-3.09587	3.31985e-05
Psat0s629g0240	2.37914	1.477e-05		Psat3g002800	-2.94373	3.3214e-05
Psat5g106240	4.04627	1.50803e-05		Psat5g289880	-3.34127	3.33483e-05
Psat5g103560	3.10979	1.51489e-05		Psat4g143320	-2.41484	3.46697e-05
Psat1g042560	3.20454	1.51746e-05		Psat3g086840	-3.50737	3.46697e-05
Psat4g163960	2.93157	1.51746e-05		Psat5g098680	-2.78919	3.6018e-05
Psat0s2549g0200	2.25875	1.52187e-05		Psat7g114760	-4.0896	3.62612e-05
Psat2g069720	2.7037	1.52187e-05		Psat2g021040	-2.05067	3.68807e-05
Psat0s4599g0080	4.47326	1.52187e-05		Psat4g158240	-3.92306	3.69461e-05
Psat5g018240	2.77198	1.52796e-05		Psat0s5368g0040	-3.7914	3.75046e-05
Psat4g225520	2.64669	1.54163e-05		Psat2g077040	-2.36601	3.78717e-05
Psat2g181680	3.04994	1.54163e-05		Psat5g035160	-2.15851	3.79888e-05
Psat3g200360	2.94761	1.54163e-05		Psat3g020680	-2.2558	3.93854e-05
Psat1g023680	2.23117	1.54163e-05		Psat6g077000	-3.27298	3.96907e-05
Psat1g169240	2.30648	1.54163e-05		Psat7g250880	-3.64322	4.15208e-05
Psat5g169480	3.91683	1.54163e-05		Psat4g163680	-3.03517	4.15208e-05
Psat5g266400	4.19945	1.54212e-05		Psat0s3930g0040	-4.08569	4.22564e-05
Psat2g147240	2.24169	1.54393e-05		Psat4g166400	-4.08184	4.23318e-05
Psat7g167920	2.62154	1.55972e-05		Psat5g269160	-4.5391	4.23786e-05
Psat0s1327g0040	3.20152	1.55972e-05		Psat1g197520	-2.23305	4.35424e-05
Psat2g087600	5.04124	1.55972e-05		Psat6g077560	-2.9574	4.43022e-05
Psat0s1058g0040	2.94819	1.56289e-05		Psat4g024280	-3.13233	4.51959e-05
Psat1g190480	2.42576	1.56487e-05		Psat7g075800	-2.45097	4.53001e-05
Psat4g095000	2.85336	1.56487e-05		Psat5g119960	-2.6391	4.58646e-05
Psat3g044000	3.25509	1.56487e-05		Psat4g089120	-4.75608	4.67815e-05
Psat2g065320	2.44214	1.5695e-05		Psat2g036480	-3.48308	4.67863e-05
Psat5g189160	2.69965	1.57225e-05		Psat4g127280	-2.46712	4.71621e-05
Psat5g093080	2.93955	1.59077e-05		Psat5g291320	-2.93514	4.82799e-05
Psat1g201440	3.8893	1.59104e-05		Psat5g268760	-3.93043	4.84119e-05
Psat3g189120	3.42421	1.59954e-05		Psat5g289800	-3.51297	4.86419e-05
Psat5g066320	3.11189	1.61062e-05		Psat6g211360	-4.86056	4.87824e-05
Psat4g210960	4.52981	1.61221e-05		Psat1g193720	-5.01593	4.88681e-05
Psat2g013360	2.52504	1.62533e-05		Psat5g084960	-3.60188	4.88681e-05
Psat1g158880	2.57512	1.63571e-05		Psat4g008520	-2.05511	4.9124e-05
Psat6g117160	3.42517	1.63821e-05		Psat7g053480	-3.49994	4.9124e-05
Psat1g159920	2.26662	1.67591e-05		Psat5g083480	-2.18073	5.00545e-05
Psat7g246400	3.50299	1.67591e-05		Psat5g269400	-3.82327	5.01917e-05
Psat5g048000	2.76987	1.67591e-05		Psat1g083200	-3.56279	5.18243e-05
Psat6g093600	4.57739	1.69369e-05		Psat5g302240	-2.39377	5.20799e-05
Psat3g072160	2.36422	1.69369e-05		Psat5g243560	-3.26398	5.25989e-05
Psat3g207840	2.30897	1.7083e-05		Psat5g268680	-3.47285	5.26499e-05
Psat0s2012g0040	4.371	1.71943e-05		Psat7g127960	-2.17999	5.27138e-05
Psat7g075120	3.95091	1.71943e-05		Psat1g157480	-2.0429	5.34585e-05
Psat3g079320	2.62077	1.71943e-05		Psat5g108840	-3.26982	5.40762e-05
Psat1g062720	2.01724	1.73731e-05		Psat2g184120	-2.74193	5.41097e-05
Psat1g012720	3.28245	1.73731e-05		Psat7g231920	-2.28554	5.44581e-05
Psat7g163680	2.34007	1.73731e-05		Psat6g017920	-3.72462	5.46743e-05
Psat7g116800	4.85283	1.73731e-05		Psat5g035240	-3.827	5.56057e-05
Psat1g097880	2.56839	1.73731e-05		Psat5g237680	-2.65733	5.68303e-05
Psat4g084080	2.95506	1.73731e-05		Psat3g186840	-4.24499	5.72568e-05
Psat4g120880	3.59559	1.73731e-05		Psat2g018640	-2.01115	6.04945e-05
Psat2g021280	3.19282	1.73731e-05		Psat5g232360	-2.04522	6.13472e-05
Psat1g212160	3.37374	1.73731e-05		Psat7g114720	-3.69343	6.2769e-05
Psat0s235g0040	2.51889	1.73731e-05		Psat6g020920	-2.41184	6.29622e-05
Psat6g193360	3.78311	1.73731e-05		Psat6g027400	-2.38808	6.33935e-05
Psat6g108120	2.97032	1.73731e-05		Psat3g095360	-2.02524	6.35595e-05
Psat6g042960	3.75336	1.73731e-05		Psat2g069800	-3.94968	6.47745e-05
Psat5g273640	2.60676	1.73731e-05		Psat1g011440	-4.2757	6.54358e-05
Psat0s189g0080	2.14775	1.74557e-05		Psat0s1307g0040	-2.20011	6.59124e-05
Psat4g114560	3.79876	1.74632e-05		Psat5g268280	-3.44368	6.72782e-05
Psat3g031360	2.81041	1.74632e-05		Psat0s1735g0160	-2.09473	6.74123e-05
Psat7g116120	2.46899	1.74632e-05		Psat5g237480	-4.32089	7.02802e-05
Psat3g025240	2.99573	1.74632e-05		Psat7g115440	-4.37436	7.11045e-05
Psat7g090640	2.40537	1.74632e-05		Psat3g204880	-3.77381	7.30233e-05
Psat1g053640	3.26189	1.74632e-05		Psat5g035320	-3.98156	7.35435e-05
Psat4g019760	2.22968	1.75895e-05		Psat3g105080	-2.6243	7.39028e-05
Psat7g256480	3.88027	1.76023e-05		Psat4g192000	-2.37843	7.40955e-05
Psat2g181200	3.40176	1.76023e-05		Psat5g172120	-2.4922	7.41539e-05
Psat4g215440	2.90193	1.76173e-05		Psat1g204360	-4.10999	7.70001e-05
Psat4g204040	3.46093	1.76173e-05		Psat6g118400	-2.05024	7.82725e-05
Psat2g044760	2.1354	1.77151e-05		Psat7g114360	-3.86838	7.97361e-05
Psat4g165680	4.60501	1.78206e-05		Psat1g122520	-3.68658	7.97862e-05
Psat7g117040	4.467	1.78206e-05		Psat5g155760	-2.50547	7.99262e-05
Psat3g121200	5.97113	1.78822e-05		Psat4g099320	-3.94914	8.3948e-05
Psat6g081880	3.21476	1.78822e-05		Psat6g021800	-3.69345	9.13781e-05
Psat5g227240	3.12101	1.78822e-05		Psat6g071760	-2.1913	9.14726e-05
Psat6g201720	2.33827	1.78822e-05		Psat5g243280	-2.13855	9.21915e-05
Psat0s1880g0080	4.1448	1.78822e-05		Psat2g007240	-2.98572	9.21915e-05
Psat1g157160	4.61584	1.79892e-05		Psat0s529g0040	-4.15807	9.24213e-05
Psat4g044160	2.14902	1.80642e-05		Psat3g006840	-2.08213	9.33305e-05
Psat4g207480	2.66612	1.82758e-05		Psat0s1820g0040	-2.14967	9.42289e-05
Psat7g100320	2.60589	1.8284e-05		Psat2g161120	-3.98718	9.45076e-05
Psat1g159960	2.58232	1.8284e-05		Psat7g132600	-2.51097	9.55397e-05
Psat0s3275g0040	4.83926	1.8284e-05		Psat5g199160	-3.09141	9.59773e-05
Psat0s3755g0080	2.76374	1.83097e-05		Psat1g073600	-4.29005	9.68815e-05
Psat3g064320	3.84713	1.83444e-05		Psat6g112800	-4.19723	9.75733e-05
Psat6g073720	3.01864	1.83444e-05		Psat0s2312g0040	-3.82762	0.000102442
Psat1g153960	3.27536	1.84305e-05		Psat4g047480	-2.26175	0.000105197
Psat6g230840	2.79545	1.84952e-05		Psat3g072240	-2.39632	0.00011097
Psat5g129160	2.6695	1.85216e-05		Psat7g265080	-2.09286	0.000113316
Psat5g281240	2.33147	1.8624e-05		Psat2g005520	-2.55608	0.000116678
Psat2g094320	3.33874	1.86337e-05		Psat3g036280	-3.40482	0.00012096
Psat7g197880	2.72789	1.86388e-05		Psat1g010320	-2.78516	0.000124631
Psat5g286520	4.55058	1.88331e-05		Psat3g178680	-2.68261	0.000126858
Psat5g128280	3.20504	1.88906e-05		Psat5g268320	-3.58798	0.000127342
Psat7g203160	3.9084	1.88906e-05		Psat7g218840	-2.08736	0.000128126
Psat5g018840	2.51242	1.88906e-05		Psat3g186880	-4.38955	0.000128214
Psat5g036120	3.09604	1.88906e-05		Psat3g095560	-3.53053	0.00013143
Psat5g265240	2.54878	1.89084e-05		Psat7g004200	-2.0073	0.000131706
Psat5g140320	2.74918	1.89084e-05		Psat6g098520	-2.16969	0.00013279
Psat7g139760	3.20873	1.92282e-05		Psat5g174800	-3.53262	0.00014745
Psat5g151240	2.06783	1.9256e-05		Psat2g003400	-5.76189	0.000151028
Psat5g199240	4.90274	1.93904e-05		Psat5g058120	-2.13627	0.000152261
Psat5g136920	3.17359	1.94148e-05		Psat6g112880	-4.63262	0.000154323
Psat5g298200	2.69326	1.94148e-05		Psat7g114560	-2.28236	0.000165824
Psat3g044360	3.9103	1.94251e-05		Psat5g043440	-2.02522	0.000172018
Psat5g088800	2.39845	1.94615e-05		Psat5g291280	-3.5192	0.000172695
Psat0s1120g0040	5.04584	1.94615e-05		Psat7g165600	-2.01403	0.000174743
Psat0s1725g0040	3.0909	1.94615e-05		Psat2g059840	-2.88986	0.000178059
Psat7g105400	2.10197	1.94615e-05		Psat0s1917g0080	-2.43535	0.00018164
Psat3g137400	3.86392	1.94837e-05		Psat5g073280	-4.47071	0.000182936
Psat4g218720	2.76695	1.95596e-05		Psat0s876g0120	-2.818	0.000183632
Psat2g004560	3.08514	1.95596e-05		Psat1g134920	-3.03516	0.00018725
Psat5g045120	3.94332	1.95596e-05		Psat4g124200	-2.9892	0.00018875
Psat7g263280	2.46836	1.95596e-05		Psat3g080560	-2.33684	0.000189388
Psat0s5096g0040	4.29246	1.95984e-05		Psat0s4106g0080	-2.74133	0.000189624
Psat3g029600	2.07714	1.96746e-05		Psat5g052800	-3.14381	0.000196573
Psat2g186360	4.24077	1.97443e-05		Psat7g114680	-3.21105	0.000199713
Psat3g025400	4.97509	1.98916e-05		Psat7g066240	-2.23534	0.000201878
Psat6g112320	4.50203	1.98994e-05		Psat7g041040	-3.36654	0.000209696
Psat7g240800	3.56933	1.99031e-05		Psat4g092280	-2.36821	0.000215066
Psat2g046480	2.84631	1.99031e-05		Psat3g035080	-2.67244	0.000219599
Psat7g246360	2.79422	1.99031e-05		Psat0s4403g0040	-3.21975	0.000222657
Psat0s4713g0040	2.50604	1.99031e-05		Psat0ss29864g0040	-3.44873	0.00023311
Psat1g021240	2.96017	1.99031e-05		Psat5g036400	-2.14302	0.00023857
Psat7g255000	2.91773	1.99031e-05		Psat2g018880	-2.66322	0.00024104
Psat1g003480	2.50538	1.99031e-05		Psat7g076200	-2.84219	0.000249318
Psat5g060400	2.1258	1.9922e-05		Psat4g150080	-3.33955	0.000267035
Psat3g161400	3.70838	2.00958e-05		Psat5g004440	-2.72111	0.000274559
Psat5g118200	2.66497	2.0108e-05		Psat1g018840	-4.45388	0.000274895
Psat2g158560	2.99833	2.01089e-05		Psat6g037760	-2.51682	0.000274954
Psat4g101920	3.46027	2.01179e-05		Psat1g136840	-2.12656	0.000292369
Psat4g118600	5.14849	2.01404e-05		Psat5g035280	-2.92067	0.000293731
Psat1g020200	4.25747	2.01404e-05		Psat0s3507g0040	-3.11368	0.000308682
Psat5g132760	3.85436	2.01404e-05		Psat3g104360	-2.62284	0.000337907
Psat5g085560	3.39003	2.01404e-05		Psat6g020480	-2.38369	0.000341027
Psat0s2485g0280	3.99074	2.05663e-05		Psat6g199000	-3.65423	0.000341047
Psat6g133400	4.10139	2.05663e-05		Psat4g034280	-2.12133	0.00035586
Psat5g091920	3.43461	2.08808e-05		Psat4g136200	-4.39525	0.000363463
Psat1g216120	3.65469	2.08808e-05		Psat2g036360	-2.6462	0.000367947
Psat5g118120	2.28934	2.08903e-05		Psat6g021840	-2.76676	0.000382876
Psat5g011080	2.32289	2.09613e-05		Psat2g170040	-2.49355	0.000389014
Psat4g056840	2.86773	2.10612e-05		Psat5g237600	-3.51392	0.000391659
Psat7g203560	2.34411	2.10725e-05		Psat2g003360	-3.50041	0.000392028
Psat1g141880	4.91269	2.10725e-05		Psat4g031920	-2.80481	0.00039349
Psat0s1747g0040	2.62918	2.10725e-05		Psat0s1482g0160	-2.60549	0.000394804
Psat7g145280	3.51928	2.10725e-05		Psat0s3082g0120	-2.85381	0.000420171
Psat2g010560	2.77498	2.10725e-05		Psat6g138040	-2.79653	0.000426162
Psat1g048000	3.90249	2.11316e-05		Psat6g141720	-4.36695	0.000431811
Psat7g229640	2.59315	2.11316e-05		Psat4g054200	-3.20224	0.000457826
Psat4g180440	2.19058	2.11316e-05		Psat4g008840	-2.75229	0.000462499
Psat7g242720	3.18781	2.11316e-05		Psat6g200480	-2.02481	0.000463062
Psat5g194320	3.49252	2.11316e-05		Psat3g185520	-2.08337	0.000463705
Psat6g067320	4.49735	2.12708e-05		Psat5g257560	-2.39862	0.000477267
Psat1g156240	5.05624	2.14088e-05		Psat6g120960	-4.65411	0.000486948
Psat7g038200	5.18818	2.14463e-05		Psat0s4411g0080	-3.82354	0.000528221
Psat4g186560	3.13311	2.14463e-05		Psat1g162120	-2.07886	0.000529511
Psat1g132040	2.02714	2.15388e-05		Psat3g045040	-2.11391	0.000530435
Psat4g180800	2.29938	2.15388e-05		Psat4g075480	-2.52682	0.000604798
Psat6g043720	2.94691	2.15388e-05		Psat1g057320	-2.29419	0.000626446
Psat1g081600	2.24889	2.15388e-05		Psat0s4106g0120	-2.51941	0.000626955
Psat0s1315g0080	3.13714	2.15388e-05		Psat7g115480	-2.35825	0.000627974
Psat3g137840	2.70207	2.15573e-05		Psat3g020320	-2.57504	0.00063406
Psat3g088680	2.89596	2.15573e-05		Psat1g122400	-2.82204	0.000638214
Psat5g142120	4.22004	2.16771e-05		Psat3g166520	-3.47851	0.000640991
Psat6g117880	3.22095	2.1772e-05		Psat6g010960	-2.78551	0.000644212
Psat4g088120	2.82108	2.17926e-05		Psat6g006200	-2.91993	0.000645518
Psat5g013000	4.94252	2.17926e-05		Psat7g078960	-2.06402	0.000670792
Psat4g086240	2.74744	2.18062e-05		Psat1g061200	-2.17834	0.000700943
Psat4g008000	2.89737	2.19212e-05		Psat2g136120	-2.6741	0.000747057
Psat0s3135g0240	3.38982	2.19396e-05		Psat7g148000	-2.14743	0.000769455
Psat2g119440	5.34896	2.20058e-05		Psat0s1781g0280	-2.16901	0.000775098
Psat3g097320	2.62785	2.24949e-05		Psat7g166080	-3.46024	0.000783422
Psat2g024320	2.48583	2.25073e-05		Psat0s1635g0080	-2.39794	0.000785316
Psat7g181240	2.52318	2.25073e-05		Psat2g143600	-2.14384	0.000786028
Psat5g101720	3.59562	2.25073e-05		Psat1g076200	-4.62055	0.000826529
Psat5g223040	2.83523	2.25073e-05		Psat5g073120	-3.79631	0.000856314
Psat0s1551g0240	3.17032	2.25734e-05		Psat7g095440	-2.44593	0.00086175
Psat1g002320	2.14088	2.25734e-05		Psat5g218080	-3.00654	0.000867937
Psat1g069200	2.18628	2.2576e-05		Psat7g227120	-4.08397	0.000891239
Psat4g102560	4.55245	2.26138e-05		Psat3g054240	-2.03399	0.000939078
Psat7g027400	3.33908	2.26463e-05		Psat7g221960	-2.0344	0.00098475
Psat5g005920	3.10868	2.26967e-05		Psat0s4921g0040	-2.32364	0.0010166
Psat6g129560	2.12953	2.28154e-05		Psat0s1917g0120	-3.28545	0.0010476
Psat7g141640	2.1446	2.28618e-05		Psat4g080960	-2.83578	0.00105678
Psat4g220320	3.23007	2.28618e-05		Psat4g136920	-2.11845	0.0010572
Psat5g149000	3.75462	2.28867e-05		Psat6g152920	-3.50341	0.00107834
Psat6g072880	2.89251	2.29328e-05		Psat5g258960	-2.42733	0.00108243
Psat5g133000	4.13797	2.29378e-05		Psat4g043240	-2.19925	0.00113519
Psat0s2452g0040	4.65176	2.29378e-05		Psat6g173600	-2.60562	0.00113923
Psat6g216240	2.02182	2.29378e-05		Psat6g053720	-4.81738	0.00115688
Psat1g191720	2.58466	2.29378e-05		Psat0s430g0040	-2.54511	0.00115874
Psat2g114040	3.30454	2.29378e-05		Psat1g073680	-2.78351	0.00120248
Psat2g016280	4.36521	2.29378e-05		Psat2g119840	-3.61834	0.00121804
Psat4g024520	2.71861	2.29378e-05		Psat5g109320	-2.23344	0.00126079
Psat2g125600	2.66634	2.29529e-05		Psat3g068320	-2.27057	0.00127778
Psat6g070120	4.74959	2.29529e-05		Psat2g076360	-2.9967	0.0013699
Psat4g043320	3.76195	2.30169e-05		Psat4g187880	-2.45449	0.00147725
Psat4g089880	2.32249	2.30169e-05		Psat4g192040	-2.14725	0.00149959
Psat2g042760	2.00846	2.30169e-05		Psat5g270000	-2.33649	0.00151043
Psat3g023040	2.40659	2.30802e-05		Psat7g113360	-2.22341	0.00151503
Psat0s1487g0120	3.88108	2.32007e-05		Psat0s3016g0120	-3.79766	0.00153296
Psat4g216400	2.69714	2.32007e-05		Psat4g008560	-2.22028	0.00159684
Psat0s581g0040	2.3858	2.32007e-05		Psat3g197800	-2.4653	0.00160454
Psat1g165920	2.72028	2.32861e-05		Psat6g236280	-2.37392	0.00161248
Psat2g105240	2.86527	2.3352e-05		Psat1g035880	-7.56347	0.00169503
Psat1g156920	2.91243	2.33863e-05		Psat0s277g0120	-2.69313	0.00173482
Psat5g004200	2.01143	2.33863e-05		Psat5g168040	-2.48368	0.00177755
Psat4g046200	3.63523	2.3418e-05		Psat3g093200	-2.05859	0.00178096
Psat3g159880	3.62451	2.3418e-05		Psat0s3354g0040	-2.46837	0.00204054
Psat5g277840	2.47216	2.3418e-05		Psat5g078040	-2.08373	0.00227044
Psat6g000320	3.12402	2.34684e-05		Psat5g119000	-2.01831	0.00229657
Psat1g118000	3.6204	2.34829e-05		Psat5g124360	-3.56701	0.00232936
Psat4g136760	2.10918	2.36112e-05		Psat3g034840	-2.50964	0.00241653
Psat0s1894g0080	3.07751	2.36112e-05		Psat3g024600	-2.62924	0.00253523
Psat6g134120	2.32704	2.38291e-05		Psat7g130400	-3.06538	0.00261806
Psat7g183240	2.60674	2.38291e-05		Psat2g071200	-2.06233	0.00275092
Psat7g114080	2.23283	2.38759e-05		Psat2g020800	-2.17944	0.00287246
Psat6g131960	3.97523	2.39041e-05		Psat7g048480	-2.26478	0.0029587
Psat5g207560	3.38095	2.39492e-05		Psat1g222680	-2.18901	0.00310464
Psat7g230520	3.68718	2.39679e-05		Psat2g093920	-2.23795	0.00325391
Psat5g206440	2.48896	2.40464e-05		Psat6g076280	-2.55541	0.0033525
Psat5g297640	2.68047	2.40464e-05		Psat1g099600	-2.92116	0.00336789
Psat5g217320	2.15564	2.40464e-05		Psat0s4007g0080	-2.28408	0.00343319
Psat4g189320	2.83333	2.42705e-05		Psat3g095480	-2.24319	0.00347629
Psat5g125480	2.76938	2.42705e-05		Psat2g120160	-2.61433	0.00361611
Psat7g229360	3.34147	2.42705e-05		Psat0s198g0080	-2.56765	0.00365348
Psat6g198760	3.30076	2.4522e-05		Psat7g152800	-2.36495	0.00396009
Psat4g080520	2.35116	2.46672e-05		Psat0s3740g0240	-2.29773	0.0045184
Psat1g052280	4.30762	2.46672e-05		Psat4g147920	-2.1454	0.00486615
Psat4g225000	4.55063	2.46672e-05		Psat5g175800	-2.1748	0.00497122
Psat3g024640	3.04975	2.46672e-05		Psat2g026800	-2.13583	0.00570546
Psat6g102680	2.17844	2.46672e-05		Psat0ss7220g0040	-3.40035	0.00591141
Psat3g007040	3.29724	2.46672e-05		Psat7g263080	-2.07726	0.00637988
Psat0s1109g0040	3.21154	2.46672e-05		Psat7g157600	-2.07887	0.00645002
Psat0s1627g0040	4.08172	2.46967e-05		Psat7g238520	-2.39388	0.00928025
Psat0s1070g0120	2.02848	2.47587e-05		Psat3g185560	-2.68109	0.00956245
Psat3g144080	2.49499	2.47587e-05		Psat6g119160	-3.06159	0.011411
Psat2g119480	2.99656	2.47587e-05		Psat5g286120	-2.26135	0.011626
Psat5g216760	3.69815	2.48487e-05		Psat3g034480	-2.11245	0.0127719
Psat2g182480	2.29056	2.48487e-05		Psat3g040160	-2.41804	0.0143421
Psat0s3604g0080	2.9337	2.48487e-05		Psat5g088160	-2.09276	0.0152437
Psat5g141520	2.8486	2.48672e-05		Psat1g066360	-2.52106	0.0155526
Psat0s137g0160	2.51	2.49898e-05		Psat4g132960	-2.29219	0.017683
Psat6g027680	4.32641	2.50283e-05		Psat0s2778g0200	-2.32766	0.0201355
Psat6g149600	2.8426	2.52132e-05		Psat0s1446g0200	-2.44818	0.0268478
Psat6g206920	2.274	2.52579e-05		Psat7g012480	-2.33884	0.0343944
Psat6g128280	2.07259	2.54548e-05		Psat0s1330g0440	-2.26556	0.0379414
Psat4g085120	4.39166	2.55082e-05		Psat7g083320	-2.02979	0.0382506
Psat5g063680	2.42974	2.55742e-05
Psat1g054000	3.79809	2.58202e-05
Psat4g024320	2.36577	2.58409e-05
Psat7g240920	3.14396	2.58763e-05
Psat4g180200	2.3812	2.58763e-05
Psat7g212600	2.58555	2.58763e-05
Psat7g255880	4.5619	2.58763e-05
Psat4g024360	2.37505	2.60657e-05
Psat4g228240	2.1192	2.60657e-05
Psat5g008960	2.3465	2.62469e-05
Psat2g001960	2.2454	2.62469e-05
Psat0s1712g0040	2.53804	2.62469e-05
Psat4g146960	3.15079	2.63119e-05
Psat2g106200	3.38715	2.63119e-05
Psat3g141120	3.25835	2.63119e-05
Psat6g124080	3.07211	2.63119e-05
Psat0s2178g0120	2.48196	2.63119e-05
Psat7g185960	2.06995	2.63119e-05
Psat3g028480	3.40117	2.64144e-05
Psat7g166280	2.8568	2.65832e-05
Psat0s3383g0160	3.70938	2.67091e-05
Psat2g030760	2.31456	2.67091e-05
Psat4g176920	3.72059	2.68744e-05
Psat3g015320	3.08348	2.68744e-05
Psat7g210440	2.2916	2.6968e-05
Psat5g299960	3.4628	2.70256e-05
Psat4g042960	3.2148	2.7256e-05
Psat1g173720	2.11334	2.72919e-05
Psat2g180680	2.43767	2.72919e-05
Psat7g084200	2.98241	2.74246e-05
Psat3g038560	2.05231	2.75904e-05
Psat7g179720	3.66765	2.76045e-05
Psat1g015280	3.58155	2.7762e-05
Psat4g178520	2.19324	2.7762e-05
Psat2g114880	2.67907	2.77874e-05
Psat1g165960	2.6945	2.7902e-05
Psat5g299560	2.2468	2.81839e-05
Psat7g248440	2.49033	2.82399e-05
Psat2g033200	4.02183	2.82399e-05
Psat4g163560	2.69416	2.83837e-05
Psat1g076840	3.67446	2.84618e-05
Psat5g021600	2.59509	2.84876e-05
Psat4g151120	3.841	2.85159e-05
Psat6g147240	2.14861	2.87046e-05
Psat1g101880	3.99385	2.87435e-05
Psat0s1925g0160	2.27252	2.87435e-05
Psat5g305520	3.98392	2.87435e-05
Psat6g128320	3.15133	2.87435e-05
Psat5g161440	2.03349	2.87469e-05
Psat3g081800	2.17213	2.87469e-05
Psat6g057320	2.70596	2.88457e-05
Psat0s5923g0040	2.66509	2.88828e-05
Psat0s1358g0080	2.8346	2.92878e-05
Psat7g184600	2.33419	2.93029e-05
Psat1g077080	2.0066	2.93029e-05
Psat6g084120	4.8829	2.93209e-05
Psat7g084280	3.23971	2.93209e-05
Psat6g097040	2.10365	2.93476e-05
Psat0s3261g0040	3.75785	2.94919e-05
Psat4g120640	3.09666	2.94919e-05
Psat5g222560	2.55223	2.94919e-05
Psat2g112080	2.54693	2.94919e-05
Psat6g023120	3.08545	2.94919e-05
Psat0s10261g0040	3.77778	2.94919e-05
Psat1g044880	2.79448	2.94919e-05
Psat1g172920	2.17112	2.94919e-05
Psat4g184440	3.58316	2.94919e-05
Psat6g123560	4.44043	2.94919e-05
Psat4g024440	2.33426	2.94919e-05
Psat5g138400	2.92436	2.95798e-05
Psat4g027040	2.11317	2.95798e-05
Psat3g067360	2.76774	2.97053e-05
Psat7g162520	3.22846	2.98321e-05
Psat3g198400	3.20049	2.98321e-05
Psat0s9g0080	4.50815	2.98321e-05
Psat2g158520	2.9575	2.9838e-05
Psat1g083320	3.22506	2.9838e-05
Psat3g126960	4.15162	2.98407e-05
Psat6g159120	3.17901	2.98818e-05
Psat7g227200	2.23102	2.98818e-05
Psat5g090880	2.4767	2.99602e-05
Psat3g071520	3.03021	3.01417e-05
Psat2g109640	2.44443	3.02166e-05
Psat2g178840	3.67593	3.02166e-05
Psat3g010160	3.53283	3.02696e-05
Psat7g246480	2.38717	3.05253e-05
Psat1g196680	3.32937	3.05315e-05
Psat1g078480	2.62281	3.06893e-05
Psat4g166960	2.56454	3.07898e-05
Psat1g155160	2.54272	3.08883e-05
Psat1g160120	3.79552	3.09526e-05
Psat0s3182g0040	3.16688	3.09526e-05
Psat2g048600	3.00201	3.1204e-05
Psat5g028960	3.54434	3.1204e-05
Psat1g165240	3.78536	3.1204e-05
Psat7g212200	3.98799	3.1204e-05
Psat0s3550g0120	2.3555	3.12991e-05
Psat5g228400	4.18145	3.14995e-05
Psat1g044800	3.02915	3.1549e-05
Psat6g158800	2.8446	3.15887e-05
Psat3g052760	3.30126	3.15887e-05
Psat6g195960	3.19305	3.15887e-05
Psat0ss6702g0240	2.60416	3.16775e-05
Psat5g273720	2.81424	3.18102e-05
Psat0s4534g0080	2.65786	3.19927e-05
Psat5g112840	2.85186	3.19927e-05
Psat4g203680	3.09035	3.25303e-05
Psat7g164400	2.68689	3.25303e-05
Psat6g156200	3.29771	3.26474e-05
Psat0s1842g0120	2.13553	3.28173e-05
Psat5g170640	2.14877	3.28452e-05
Psat6g052240	3.04129	3.29618e-05
Psat6g217960	3.7702	3.29618e-05
Psat6g223880	3.43183	3.29618e-05
Psat2g125840	2.23525	3.29618e-05
Psat4g078920	2.56738	3.29618e-05
Psat2g028520	2.92475	3.29618e-05
Psat3g152000	2.62729	3.29618e-05
Psat5g033440	2.46337	3.29618e-05
Psat1g197640	2.2056	3.29618e-05
Psat5g006560	4.18209	3.29618e-05
Psat5g070200	4.73827	3.29618e-05
Psat5g228800	2.04845	3.30925e-05
Psat7g240720	2.45011	3.30925e-05
Psat3g189000	3.07255	3.3214e-05
Psat6g059560	3.65378	3.3214e-05
Psat4g012160	4.87009	3.3277e-05
Psat5g215840	2.26316	3.32858e-05
Psat5g121960	3.06276	3.33483e-05
Psat7g043280	2.98155	3.33483e-05
Psat1g035240	2.52075	3.35153e-05
Psat3g020560	3.32545	3.35153e-05
Psat7g076080	2.03336	3.35272e-05
Psat4g141880	2.00671	3.37605e-05
Psat7g082200	2.18433	3.37605e-05
Psat7g009120	2.34469	3.40202e-05
Psat2g001120	2.34703	3.40431e-05
Psat3g001920	2.53942	3.40431e-05
Psat7g079960	4.17489	3.40431e-05
Psat1g215000	2.90247	3.40431e-05
Psat5g091000	3.7946	3.40913e-05
Psat7g038920	3.50934	3.42481e-05
Psat6g174520	3.03699	3.42883e-05
Psat3g151000	2.05522	3.42953e-05
Psat0ss8606g0040	2.49058	3.43317e-05
Psat0s489g0040	2.27911	3.43899e-05
Psat5g091040	3.99096	3.43899e-05
Psat3g025560	3.33193	3.43899e-05
Psat6g207960	4.58723	3.46424e-05
Psat0s5249g0040	2.58944	3.46697e-05
Psat4g143520	3.03162	3.46697e-05
Psat7g171040	4.46002	3.46697e-05
Psat4g126800	3.0001	3.46697e-05
Psat7g186640	2.50309	3.46697e-05
Psat4g148240	3.54046	3.4762e-05
Psat7g018680	2.99329	3.48699e-05
Psat1g041680	2.81505	3.48699e-05
Psat7g087960	3.65167	3.48924e-05
Psat5g250400	2.43899	3.50641e-05
Psat1g086200	2.28635	3.51393e-05
Psat1g170600	3.08534	3.56021e-05
Psat5g287280	2.88503	3.57228e-05
Psat3g091720	2.48032	3.5803e-05
Psat7g193600	2.60927	3.5803e-05
Psat7g247800	3.0753	3.5803e-05
Psat6g102240	3.36251	3.5803e-05
Psat4g212040	2.31912	3.58431e-05
Psat2g052120	3.53691	3.58431e-05
Psat3g036440	4.00098	3.58431e-05
Psat4g197640	3.82469	3.59684e-05
Psat1g157240	2.74174	3.59893e-05
Psat7g214800	2.17811	3.62612e-05
Psat0s3074g0040	3.44896	3.62641e-05
Psat1g151240	4.34365	3.64671e-05
Psat7g249440	2.38394	3.64671e-05
Psat1g159720	2.70834	3.64769e-05
Psat1g080440	4.71965	3.64769e-05
Psat4g064800	3.33097	3.64769e-05
Psat5g126240	3.13172	3.65184e-05
Psat3g023120	2.74529	3.67168e-05
Psat5g250480	2.38476	3.70266e-05
Psat4g166200	2.81167	3.74388e-05
Psat0s2407g0200	3.09075	3.75046e-05
Psat6g161400	4.64907	3.76563e-05
Psat6g036760	2.13554	3.77226e-05
Psat7g196880	3.15746	3.77226e-05
Psat4g030760	2.57076	3.77226e-05
Psat1g049080	2.57098	3.77226e-05
Psat4g191040	2.11321	3.77226e-05
Psat4g083560	4.74046	3.77226e-05
Psat6g104560	2.89637	3.78065e-05
Psat6g200960	3.45361	3.78717e-05
Psat0s3240g0080	4.52977	3.78717e-05
Psat3g016360	2.90335	3.78717e-05
Psat4g101360	3.49812	3.78717e-05
Psat0s215g0160	2.28511	3.78717e-05
Psat2g003200	3.90069	3.78888e-05
Psat1g195520	3.61096	3.79336e-05
Psat1g157000	3.09267	3.79888e-05
Psat5g103120	3.36051	3.79888e-05
Psat2g087920	3.77913	3.79888e-05
Psat0s3755g0040	2.52801	3.79888e-05
Psat2g134080	2.55877	3.79888e-05
Psat5g033760	5.28101	3.79888e-05
Psat7g171480	2.97343	3.80217e-05
Psat2g173640	2.85495	3.81548e-05
Psat6g040720	3.17432	3.83954e-05
Psat1g216240	2.3582	3.91683e-05
Psat3g021080	3.47713	3.91968e-05
Psat3g096920	2.93435	3.92508e-05
Psat3g189840	4.75851	3.93053e-05
Psat0s207g0200	2.96367	3.93854e-05
Psat1g095680	3.56279	3.93854e-05
Psat6g018800	2.26346	3.93854e-05
Psat7g057920	2.51022	3.93854e-05
Psat4g006640	3.50239	3.93854e-05
Psat5g217440	2.05204	3.93854e-05
Psat0s1160g0040	2.91826	3.93854e-05
Psat1g180360	2.50624	3.94343e-05
Psat5g226960	3.79912	3.96492e-05
Psat7g085800	3.41536	3.96492e-05
Psat1g071160	3.04347	3.96905e-05
Psat1g111960	2.27878	3.97116e-05
Psat2g168160	2.23511	3.99769e-05
Psat3g205240	2.87643	4.00034e-05
Psat4g065400	3.0762	4.01841e-05
Psat5g043760	2.274	4.01918e-05
Psat5g114200	4.09384	4.04032e-05
Psat7g178960	2.90908	4.08805e-05
Psat5g115320	3.54758	4.08932e-05
Psat7g259800	3.96528	4.08932e-05
Psat7g097240	3.15724	4.09452e-05
Psat0s799g0080	2.02385	4.09452e-05
Psat6g175680	2.96303	4.12467e-05
Psat5g090120	3.27608	4.1288e-05
Psat2g063640	2.80835	4.13037e-05
Psat6g139760	2.00098	4.1438e-05
Psat6g156760	3.28588	4.14415e-05
Psat6g202840	4.34738	4.14685e-05
Psat3g137040	2.66661	4.15208e-05
Psat6g131320	2.14155	4.15208e-05
Psat4g133360	3.27436	4.15321e-05
Psat5g040720	2.29187	4.16665e-05
Psat1g168680	2.78358	4.18069e-05
Psat5g123320	2.93657	4.18679e-05
Psat3g204320	4.19409	4.19249e-05
Psat2g178320	2.27313	4.21545e-05
Psat5g038200	2.48357	4.21545e-05
Psat4g154760	2.74511	4.22564e-05
Psat4g077600	2.8949	4.22564e-05
Psat5g308360	2.19181	4.23786e-05
Psat7g224480	4.88705	4.24492e-05
Psat4g209680	2.6932	4.24492e-05
Psat6g174720	3.95313	4.24845e-05
Psat3g138480	2.24565	4.28441e-05
Psat0s283g0280	3.08692	4.30486e-05
Psat1g113400	3.28895	4.30486e-05
Psat5g013840	2.93741	4.30821e-05
Psat5g249480	4.12403	4.35682e-05
Psat6g094640	2.50466	4.37151e-05
Psat5g240920	2.19197	4.3759e-05
Psat7g092240	2.97783	4.3902e-05
Psat0s4366g0040	2.34895	4.39204e-05
Psat4g099080	3.80334	4.39561e-05
Psat7g229720	3.40458	4.43022e-05
Psat2g168240	2.75366	4.43022e-05
Psat6g019760	2.34105	4.43022e-05
Psat5g227000	2.23586	4.43022e-05
Psat5g074480	2.02742	4.44965e-05
Psat1g117800	2.99962	4.45736e-05
Psat7g252760	2.31517	4.47204e-05
Psat2g186480	2.18563	4.5102e-05
Psat6g042840	2.68735	4.5102e-05
Psat0s1971g0080	2.56207	4.5102e-05
Psat6g196040	2.3457	4.51959e-05
Psat2g093600	4.82489	4.53001e-05
Psat5g128200	2.25828	4.53772e-05
Psat6g177600	4.75637	4.5458e-05
Psat7g192400	3.11489	4.56361e-05
Psat5g083040	2.99923	4.56954e-05
Psat6g071640	2.60094	4.57845e-05
Psat5g069400	2.38037	4.58563e-05
Psat5g268840	3.3091	4.58577e-05
Psat0s5206g0040	5.0478	4.58646e-05
Psat1g135680	2.70216	4.59598e-05
Psat6g199400	2.16126	4.62838e-05
Psat7g061000	2.68482	4.64446e-05
Psat3g190720	3.48759	4.64446e-05
Psat7g177840	2.42483	4.65184e-05
Psat6g198280	3.56339	4.66173e-05
Psat7g036280	2.92727	4.67177e-05
Psat5g199960	3.88398	4.70185e-05
Psat3g189440	2.44931	4.70185e-05
Psat3g118680	3.61086	4.70429e-05
Psat5g059080	4.04288	4.70809e-05
Psat7g212160	3.89123	4.71621e-05
Psat2g065520	2.49877	4.71621e-05
Psat7g246160	3.04402	4.71621e-05
Psat4g119640	3.47466	4.72337e-05
Psat1g195000	3.9538	4.72337e-05
Psat2g048640	2.77262	4.74207e-05
Psat7g026240	2.70745	4.74891e-05
Psat4g168760	2.4347	4.75665e-05
Psat2g024920	2.1521	4.76688e-05
Psat6g078960	3.45751	4.77831e-05
Psat3g021520	2.21908	4.77831e-05
Psat3g121160	3.79689	4.77831e-05
Psat6g065160	2.16987	4.78618e-05
Psat7g008720	2.92836	4.82568e-05
Psat5g164040	3.78991	4.82799e-05
Psat1g070840	2.92982	4.83482e-05
Psat0s5121g0040	2.42013	4.86181e-05
Psat6g227880	3.82054	4.86328e-05
Psat3g169040	2.98163	4.86419e-05
Psat5g011280	2.65877	4.87824e-05
Psat5g295880	3.21651	4.87824e-05
Psat2g164360	3.66614	4.87824e-05
Psat3g039880	2.10249	4.87824e-05
Psat3g006880	3.71604	4.89069e-05
Psat5g087480	2.02267	4.89438e-05
Psat2g060280	3.94093	4.89438e-05
Psat7g091560	4.91519	4.89829e-05
Psat0s3611g0040	2.85317	4.90713e-05
Psat1g212320	2.01083	4.90713e-05
Psat5g255680	2.04521	4.9124e-05
Psat2g003880	2.38081	4.9124e-05
Psat5g139720	2.36146	4.94878e-05
Psat7g091760	4.40998	4.96346e-05
Psat3g007320	2.34128	4.9749e-05
Psat6g178440	3.35174	4.97558e-05
Psat1g218680	2.89256	4.97681e-05
Psat0s2295g0280	3.72566	4.9918e-05
Psat1g002400	3.43989	4.99538e-05
Psat5g079680	3.50025	5.01053e-05
Psat3g185960	2.21122	5.01053e-05
Psat5g029240	3.95416	5.02623e-05
Psat3g095400	3.29591	5.04888e-05
Psat4g083040	2.25389	5.05053e-05
Psat6g175600	3.49017	5.06923e-05
Psat1g054040	2.22068	5.06923e-05
Psat7g228880	2.22911	5.10092e-05
Psat2g181920	2.90292	5.12176e-05
Psat1g152160	2.48075	5.12543e-05
Psat2g154560	3.66976	5.12617e-05
Psat1g185880	3.27105	5.15519e-05
Psat3g123560	2.06267	5.17037e-05
Psat5g016280	3.57927	5.18243e-05
Psat5g258320	4.82298	5.18243e-05
Psat3g029800	2.13079	5.18305e-05
Psat4g190160	4.40264	5.1921e-05
Psat1g157360	2.22291	5.20245e-05
Psat1g080320	2.35335	5.21262e-05
Psat5g157360	4.07326	5.21649e-05
Psat1g143680	4.15942	5.21712e-05
Psat6g105440	4.3033	5.22432e-05
Psat0s1487g0080	4.80487	5.22777e-05
Psat1g183560	3.55627	5.22878e-05
Psat3g199640	3.84686	5.24612e-05
Psat3g056880	3.48257	5.25082e-05
Psat7g098120	2.61342	5.26311e-05
Psat4g163000	2.10007	5.27138e-05
Psat5g129480	3.6147	5.27138e-05
Psat6g013280	4.19379	5.30334e-05
Psat0s1479g0120	3.04357	5.34585e-05
Psat4g211120	3.08255	5.34585e-05
Psat7g085280	2.27082	5.34585e-05
Psat3g202040	2.3518	5.35048e-05
Psat1g197400	2.45632	5.35048e-05
Psat1g188880	3.1493	5.35048e-05
Psat5g022200	2.05807	5.35048e-05
Psat2g011360	3.09361	5.36483e-05
Psat5g288280	3.09012	5.37208e-05
Psat4g128400	2.74367	5.37803e-05
Psat1g063040	2.61188	5.37803e-05
Psat1g052320	3.46036	5.38295e-05
Psat7g203360	2.85852	5.39798e-05
Psat1g001560	2.62854	5.40276e-05
Psat7g249120	3.88567	5.40701e-05
Psat2g006320	2.52208	5.41019e-05
Psat4g226280	2.33456	5.41097e-05
Psat7g062080	2.59935	5.41097e-05
Psat1g203760	2.75125	5.41097e-05
Psat5g145240	3.45185	5.41644e-05
Psat0s1051g0080	2.90254	5.43248e-05
Psat6g085680	2.35717	5.44206e-05
Psat1g184800	3.66203	5.44206e-05
Psat3g207160	3.84988	5.45789e-05
Psat4g140880	2.10539	5.45909e-05
Psat6g075480	2.35505	5.45909e-05
Psat6g112040	2.53923	5.49216e-05
Psat7g179600	2.39399	5.51809e-05
Psat6g231240	2.88226	5.51809e-05
Psat2g145040	2.80191	5.52836e-05
Psat7g034640	4.47058	5.54627e-05
Psat6g072960	2.15012	5.55559e-05
Psat6g097080	2.94406	5.58324e-05
Psat4g175360	2.83932	5.59372e-05
Psat4g190600	2.98118	5.61563e-05
Psat2g064400	3.81102	5.65373e-05
Psat6g016320	3.92304	5.67589e-05
Psat7g196400	2.0073	5.67589e-05
Psat7g216120	2.22857	5.67678e-05
Psat5g035880	3.73635	5.68303e-05
Psat6g029280	2.513	5.68303e-05
Psat3g194240	5.10118	5.69719e-05
Psat3g139080	2.15025	5.70599e-05
Psat2g025960	3.40283	5.7074e-05
Psat1g203080	3.58106	5.71288e-05
Psat5g107600	3.06691	5.71395e-05
Psat7g174320	2.22941	5.72266e-05
Psat3g208280	2.883	5.72312e-05
Psat3g073920	2.84353	5.72826e-05
Psat7g068680	2.56319	5.73065e-05
Psat0s3434g0080	2.16586	5.83083e-05
Psat1g100560	2.48614	5.83284e-05
Psat2g080200	3.27068	5.85358e-05
Psat6g197840	3.07614	5.92481e-05
Psat2g168040	2.38418	5.93702e-05
Psat6g127720	3.32406	5.9374e-05
Psat1g065960	3.02451	5.94387e-05
Psat3g083880	3.16109	5.94387e-05
Psat5g236960	2.79769	5.96915e-05
Psat2g111240	2.44219	5.97875e-05
Psat2g001880	2.0816	5.98291e-05
Psat5g118160	2.12448	6.03975e-05
Psat0s1360g0120	2.29221	6.04398e-05
Psat6g158000	3.07279	6.04398e-05
Psat6g164080	4.36883	6.10657e-05
Psat6g159880	2.69839	6.10657e-05
Psat7g049360	3.00323	6.11644e-05
Psat1g036280	3.47298	6.11644e-05
Psat2g116520	3.04246	6.12178e-05
Psat7g099960	2.53223	6.13569e-05
Psat1g101120	2.48581	6.15716e-05
Psat1g060840	4.06504	6.1613e-05
Psat0s3384g0080	2.41585	6.17053e-05
Psat1g159520	2.09664	6.18039e-05
Psat2g179200	4.85448	6.21223e-05
Psat2g165600	3.16701	6.23831e-05
Psat5g076800	2.55997	6.29547e-05
Psat7g024320	2.53938	6.30875e-05
Psat0s2161g0040	2.80904	6.33935e-05
Psat3g098240	3.41778	6.33935e-05
Psat6g065640	3.66963	6.33935e-05
Psat2g103520	2.59116	6.34425e-05
Psat3g031880	2.89476	6.34749e-05
Psat3g136000	2.00071	6.35798e-05
Psat1g171160	2.20865	6.37076e-05
Psat4g190560	2.2883	6.38811e-05
Psat7g198640	3.08836	6.38834e-05
Psat5g121120	2.19336	6.39111e-05
Psat1g209720	2.65894	6.4299e-05
Psat1g213520	2.0355	6.4307e-05
Psat7g013520	2.02007	6.43586e-05
Psat7g034720	3.65524	6.46484e-05
Psat7g053040	2.2916	6.48642e-05
Psat5g244000	2.22923	6.48838e-05
Psat2g027800	2.89299	6.48838e-05
Psat3g032680	3.83157	6.51914e-05
Psat4g067360	4.43597	6.52476e-05
Psat1g031960	2.15865	6.55736e-05
Psat1g039320	2.29198	6.55736e-05
Psat2g045400	3.57204	6.55852e-05
Psat3g097880	2.92177	6.58255e-05
Psat2g013440	3.20003	6.59124e-05
Psat7g027160	2.98078	6.59124e-05
Psat4g116480	2.63393	6.60239e-05
Psat1g135640	2.63978	6.60239e-05
Psat3g029760	2.03	6.6049e-05
Psat6g176200	3.43871	6.61074e-05
Psat0s2010g0040	2.14328	6.62232e-05
Psat7g199680	2.71894	6.62553e-05
Psat4g003720	2.40558	6.63803e-05
Psat1g146520	2.50681	6.64692e-05
Psat4g037680	3.09051	6.64692e-05
Psat7g242760	2.60678	6.70898e-05
Psat6g134160	2.64107	6.70898e-05
Psat3g140480	4.51176	6.71685e-05
Psat0s1086g0040	2.84029	6.74072e-05
Psat2g046160	2.85402	6.74905e-05
Psat7g045280	3.34674	6.74905e-05
Psat5g007520	2.26497	6.74905e-05
Psat3g028040	4.21702	6.75693e-05
Psat0s2210g0120	2.56183	6.80529e-05
Psat2g012400	2.93439	6.80825e-05
Psat2g177240	3.53911	6.81751e-05
Psat7g256040	2.68606	6.86014e-05
Psat6g218040	2.89336	6.88222e-05
Psat4g143960	3.14401	6.88222e-05
Psat4g193000	2.79533	6.88942e-05
Psat1g180280	3.45543	6.90812e-05
Psat7g239280	3.84706	6.93448e-05
Psat5g039600	3.83227	6.94787e-05
Psat4g147880	5.1591	6.98295e-05
Psat5g104680	3.08224	7.00294e-05
Psat4g223880	4.3165	7.00331e-05
Psat0s2229g0040	2.50308	7.01004e-05
Psat7g038600	3.64546	7.02802e-05
Psat0s3135g0280	2.58136	7.02802e-05
Psat6g125720	2.20625	7.02935e-05
Psat2g029680	3.26059	7.03632e-05
Psat7g234920	2.90637	7.04135e-05
Psat0s1683g0120	2.68443	7.06577e-05
Psat3g190560	3.4941	7.07187e-05
Psat4g033400	3.59298	7.08685e-05
Psat7g159800	2.98587	7.10755e-05
Psat7g125680	2.17689	7.13829e-05
Psat7g084120	4.09468	7.19615e-05
Psat0ss25082g0080	2.34473	7.20793e-05
Psat7g037840	3.32123	7.23433e-05
Psat1g083600	2.40657	7.23433e-05
Psat1g130200	3.44866	7.29848e-05
Psat6g218000	3.67456	7.31496e-05
Psat2g151040	3.38868	7.33602e-05
Psat6g042480	2.02826	7.37379e-05
Psat4g223760	4.34835	7.38671e-05
Psat3g140080	3.15715	7.38939e-05
Psat5g058200	4.06414	7.38939e-05
Psat3g134000	4.16082	7.38939e-05
Psat6g215760	2.83576	7.39028e-05
Psat7g123800	2.19714	7.39501e-05
Psat3g200400	2.39066	7.40926e-05
Psat4g066760	3.44892	7.42174e-05
Psat5g266320	3.093	7.42608e-05
Psat2g152600	3.85887	7.4485e-05
Psat4g224320	2.4902	7.4609e-05
Psat1g221320	2.61928	7.47983e-05
Psat2g144080	3.08882	7.47983e-05
Psat2g186440	2.33063	7.50869e-05
Psat0s1211g0080	2.13434	7.59055e-05
Psat0s1653g0040	2.46048	7.59155e-05
Psat5g127280	3.69911	7.61218e-05
Psat7g042400	3.03704	7.63721e-05
Psat6g208400	2.35421	7.66948e-05
Psat0ss2585g0040	2.56392	7.68476e-05
Psat7g208400	2.31574	7.69609e-05
Psat5g250320	2.71554	7.70667e-05
Psat5g047840	2.40636	7.70893e-05
Psat4g002880	3.95895	7.72002e-05
Psat6g022400	2.39289	7.72002e-05
Psat1g076680	2.7535	7.73193e-05
Psat1g209120	2.02751	7.75386e-05
Psat0s3996g0080	2.55289	7.77866e-05
Psat5g194160	3.261	7.78169e-05
Psat7g178640	3.03058	7.78826e-05
Psat4g201480	5.06145	7.80184e-05
Psat4g096280	3.6716	7.82346e-05
Psat0s2012g0280	2.12353	7.84525e-05
Psat4g226480	3.11145	7.85041e-05
Psat0s843g0080	3.40925	7.85116e-05
Psat3g127280	2.42097	7.93925e-05
Psat5g242840	3.06798	7.97862e-05
Psat4g192640	3.95689	7.99463e-05
Psat4g011560	3.23137	8.00557e-05
Psat4g178040	2.52835	8.00557e-05
Psat6g202400	5.24857	8.027e-05
Psat2g054640	2.40276	8.06115e-05
Psat6g142480	3.1738	8.06115e-05
Psat1g165640	5.1137	8.08504e-05
Psat1g210480	3.46203	8.11128e-05
Psat1g029320	2.42651	8.11128e-05
Psat0s477g0040	3.32073	8.11923e-05
Psat2g003920	2.2182	8.13375e-05
Psat3g159280	2.58594	8.13567e-05
Psat0s2823g0080	2.12574	8.15161e-05
Psat7g130920	2.55845	8.15558e-05
Psat0s1479g0040	4.34724	8.16321e-05
Psat7g027320	3.55139	8.18878e-05
Psat3g136680	2.04759	8.19105e-05
Psat6g112000	2.63042	8.21099e-05
Psat7g210080	3.14055	8.21099e-05
Psat2g029200	2.71185	8.23336e-05
Psat6g042440	2.5537	8.2467e-05
Psat6g154080	3.71666	8.25814e-05
Psat4g113560	3.62548	8.25814e-05
Psat3g066000	3.30191	8.26205e-05
Psat1g215320	2.11314	8.26382e-05
Psat4g194760	3.31663	8.3948e-05
Psat4g224280	2.29257	8.41118e-05
Psat5g009960	2.99837	8.41881e-05
Psat5g188520	2.26667	8.43167e-05
Psat5g250040	3.70705	8.47044e-05
Psat6g038400	2.90902	8.53692e-05
Psat5g205880	2.21216	8.55365e-05
Psat3g059000	2.925	8.56117e-05
Psat6g205760	3.95608	8.5691e-05
Psat6g196120	2.52287	8.63765e-05
Psat6g012440	3.49334	8.63919e-05
Psat4g028520	3.2411	8.66353e-05
Psat2g164560	2.46023	8.66353e-05
Psat6g081400	3.44923	8.66739e-05
Psat4g126840	2.67122	8.67998e-05
Psat1g066680	3.49283	8.68178e-05
Psat0s3850g0080	5.27687	8.79549e-05
Psat7g260040	2.30916	8.82221e-05
Psat1g021640	2.74333	8.83452e-05
Psat6g159960	2.66623	8.83786e-05
Psat4g224520	2.12945	8.83786e-05
Psat2g161280	2.45991	8.87966e-05
Psat2g053560	4.19717	8.90653e-05
Psat6g048520	2.61446	8.95435e-05
Psat2g150360	3.44212	8.95748e-05
Psat7g100720	2.00469	8.96697e-05
Psat6g169400	2.26062	8.96697e-05
Psat3g136480	2.32938	9.00214e-05
Psat5g268920	3.14591	9.0057e-05
Psat4g209040	3.19231	9.03698e-05
Psat3g083160	3.00201	9.07542e-05
Psat0s13g0040	2.29481	9.08302e-05
Psat6g009720	3.15212	9.10903e-05
Psat7g085320	2.7893	9.20176e-05
Psat0s1908g0040	4.21293	9.21762e-05
Psat3g055800	3.1843	9.21915e-05
Psat6g224160	4.15638	9.24213e-05
Psat7g008320	3.62464	9.24213e-05
Psat2g175680	2.53494	9.28576e-05
Psat4g044240	5.12701	9.28746e-05
Psat6g106680	2.89834	9.30448e-05
Psat0s3511g0080	5.38279	9.33305e-05
Psat6g217240	3.42253	9.33305e-05
Psat0s843g0040	3.37048	9.36274e-05
Psat6g044560	2.44205	9.36495e-05
Psat2g084840	2.37079	9.4155e-05
Psat4g039800	2.07017	9.45076e-05
Psat4g046600	2.66767	9.45076e-05
Psat3g168160	3.08088	9.55837e-05
Psat0s3335g0120	2.69277	9.56504e-05
Psat0s1422g0040	4.51257	9.59096e-05
Psat1g195160	3.59399	9.60192e-05
Psat2g177360	2.16377	9.60492e-05
Psat0s3071g0240	2.15767	9.61361e-05
Psat7g076040	2.15451	9.61361e-05
Psat2g165800	3.91985	9.64946e-05
Psat5g230120	3.29028	9.65089e-05
Psat7g082920	3.75469	9.65157e-05
Psat4g020200	2.8736	9.66489e-05
Psat3g202920	2.70758	9.75622e-05
Psat2g143800	2.60891	9.75733e-05
Psat2g167560	2.69595	9.75733e-05
Psat1g194920	3.93974	9.80039e-05
Psat5g298080	2.13042	9.82051e-05
Psat2g013520	2.61558	9.82309e-05
Psat7g009360	2.68889	9.8805e-05
Psat0s2400g0040	3.55867	9.98466e-05
Psat4g172440	2.89774	0.000100032
Psat4g113200	2.25547	0.000100279
Psat2g002320	2.35045	0.00010078
Psat5g050280	2.9181	0.00010095
Psat3g205160	2.62996	0.00010095
Psat1g082760	3.50475	0.000101134
Psat7g035320	2.24116	0.000101134
Psat7g246240	3.18443	0.000101251
Psat7g031600	2.42614	0.000101395
Psat7g094360	2.76561	0.000101639
Psat0s691g0040	3.99389	0.000101723
Psat3g074200	3.16773	0.000102183
Psat5g236760	2.29712	0.000102409
Psat7g100960	3.28336	0.000102749
Psat1g129080	2.12582	0.000102938
Psat1g090760	2.00656	0.000103234
Psat4g196880	4.50472	0.000103459
Psat7g172080	2.69504	0.000103541
Psat5g233760	2.71235	0.000103894
Psat3g063360	2.30008	0.000104133
Psat3g134680	3.46107	0.000104153
Psat4g117960	2.12613	0.000104289
Psat4g152560	2.31634	0.000104305
Psat0s172g0120	4.68108	0.000104452
Psat7g029720	2.11577	0.000104986
Psat0s2104g0160	2.01388	0.000105876
Psat2g149240	2.95419	0.000106163
Psat7g229400	3.00275	0.000106297
Psat3g005720	5.37666	0.000106682
Psat1g200920	2.83361	0.000106727
Psat4g094760	3.46143	0.000106746
Psat6g132280	2.08271	0.000106967
Psat3g011160	2.14642	0.000107158
Psat6g167440	6.00495	0.000107654
Psat5g308000	2.93908	0.000109032
Psat7g033840	2.94843	0.000109032
Psat5g250440	2.10141	0.000109032
Psat5g267280	2.28591	0.000109032
Psat3g070200	2.24426	0.000109032
Psat6g002920	3.1127	0.000109081
Psat2g026040	2.36926	0.000109082
Psat1g217400	2.65397	0.00010951
Psat4g126400	2.48343	0.00010951
Psat4g069960	2.63808	0.00011014
Psat1g174280	3.60294	0.000110195
Psat5g091960	3.4613	0.000110389
Psat4g021560	2.35937	0.00011097
Psat6g237800	2.12931	0.00011148
Psat0ss2585g0440	2.54374	0.000111528
Psat7g024600	2.48344	0.000111646
Psat5g161560	2.25782	0.000111723
Psat6g104160	4.57006	0.000111742
Psat2g108520	4.1829	0.000111742
Psat5g291920	3.11333	0.000111853
Psat3g109840	2.22406	0.000111853
Psat3g020520	2.15507	0.000112372
Psat3g194040	2.75994	0.000112673
Psat6g061240	3.78024	0.000112673
Psat5g016840	2.92084	0.000112831
Psat3g143280	4.34233	0.000113071
Psat7g094840	3.45235	0.000113322
Psat7g151360	3.29982	0.00011333
Psat1g186560	2.87989	0.00011333
Psat7g031320	2.74725	0.00011333
Psat4g128240	4.99003	0.00011361
Psat2g123000	2.13399	0.000113643
Psat4g050800	2.74298	0.000114164
Psat4g187560	2.46688	0.000114269
Psat3g203760	2.15131	0.000114269
Psat0s66g0280	3.95331	0.000114269
Psat6g020520	3.6075	0.00011441
Psat7g091680	3.64263	0.000114779
Psat5g135200	2.74578	0.00011571
Psat7g067480	3.94734	0.000116678
Psat2g178160	3.53256	0.000116721
Psat7g027360	3.41159	0.000116721
Psat0s3398g0240	2.1305	0.000116721
Psat5g020720	3.04118	0.000116778
Psat7g205640	2.44838	0.000116919
Psat4g094680	3.14297	0.000117076
Psat1g213720	3.9436	0.000117369
Psat4g221920	2.44577	0.000117564
Psat2g028440	3.26099	0.000117824
Psat1g036680	2.86524	0.000117884
Psat1g133880	3.34574	0.0001188
Psat6g038440	2.76256	0.000119061
Psat1g081040	2.68502	0.000119427
Psat4g102320	3.697	0.000120668
Psat0s1033g0080	3.1581	0.00012088
Psat1g218800	2.51926	0.000121103
Psat5g037000	2.00936	0.000121133
Psat3g118440	2.1772	0.000121395
Psat5g049080	2.71762	0.000122313
Psat7g146760	2.82328	0.000122452
Psat2g170760	4.25886	0.000122594
Psat0s766g0040	3.34459	0.000123311
Psat3g114000	3.03829	0.000123386
Psat0s2061g0080	2.6373	0.000123444
Psat1g033880	2.06781	0.000123949
Psat0s471g0200	2.34213	0.000124631
Psat5g308240	3.01482	0.000124632
Psat7g130680	2.03965	0.000124756
Psat1g123720	3.97438	0.000124934
Psat7g207920	4.52846	0.000125064
Psat5g100520	2.48327	0.000125064
Psat6g235360	3.34764	0.000125064
Psat4g184760	2.69724	0.000125064
Psat5g220920	2.8191	0.000125257
Psat2g134400	2.61029	0.000125494
Psat6g035720	2.25618	0.000125887
Psat5g227480	2.03235	0.000126476
Psat6g030600	2.60101	0.000127078
Psat2g029520	3.97371	0.000127201
Psat7g258360	2.44753	0.000128126
Psat0s825g0040	2.15969	0.000128474
Psat5g250680	3.59271	0.000130362
Psat4g061960	4.04665	0.000130733
Psat4g197720	2.47998	0.000131643
Psat1g208000	2.99826	0.000131988
Psat2g131920	2.70175	0.000132107
Psat4g041200	2.52608	0.000132884
Psat3g196040	2.22757	0.000133149
Psat6g039960	4.10302	0.000133221
Psat2g068720	2.79077	0.00013379
Psat0s3829g0080	3.44489	0.000134253
Psat4g154800	2.18507	0.000134361
Psat4g209720	3.04358	0.000134436
Psat6g007960	2.30322	0.000134462
Psat7g159760	2.10697	0.000134941
Psat0s2607g0080	4.29887	0.000135939
Psat2g159240	4.34126	0.000136936
Psat6g136000	2.49854	0.00013767
Psat5g249640	2.15746	0.00013767
Psat5g095840	2.53642	0.000138015
Psat1g156720	4.18076	0.000138084
Psat4g033120	2.16676	0.000138548
Psat2g178720	2.53175	0.000138877
Psat7g037880	3.16049	0.000139234
Psat6g002000	4.82512	0.00013925
Psat1g011640	3.72965	0.000139469
Psat7g052000	3.1911	0.000139469
Psat7g055080	2.36963	0.000139923
Psat6g221440	2.12136	0.00014007
Psat7g051200	2.56968	0.000140399
Psat5g274960	2.82879	0.000142234
Psat4g033080	2.47603	0.000142234
Psat5g250120	3.1512	0.000142247
Psat5g286320	2.66187	0.000143019
Psat0s4023g0080	3.00994	0.000143482
Psat3g044560	4.65492	0.000143539
Psat7g247560	2.81283	0.000143637
Psat2g157360	2.756	0.000143956
Psat2g181560	4.49783	0.000144264
Psat7g034760	3.8454	0.000144409
Psat4g205560	2.14317	0.000144409
Psat4g004480	3.48713	0.000145069
Psat3g116440	2.43794	0.000145883
Psat4g191840	4.55529	0.000145935
Psat4g152600	2.63683	0.000146288
Psat4g222360	2.04991	0.000146475
Psat2g170320	2.18554	0.00014745
Psat7g098920	2.17783	0.00014807
Psat6g037280	2.65671	0.000149396
Psat4g067560	2.00198	0.000149396
Psat3g092840	3.3533	0.000149446
Psat1g133840	4.50408	0.000149565
Psat1g180400	2.52044	0.000149975
Psat3g028840	2.33224	0.000149975
Psat1g201320	3.19708	0.000150423
Psat0ss1196g0560	2.08681	0.000150909
Psat5g247760	2.12335	0.000150914
Psat7g256520	2.43822	0.000151028
Psat2g180960	3.18001	0.000151352
Psat6g135800	2.60757	0.000151664
Psat1g100040	2.28202	0.000151708
Psat1g133080	2.7164	0.000151909
Psat3g159000	2.39281	0.000151929
Psat3g136360	3.24562	0.000152315
Psat0s1977g0120	3.88531	0.000152625
Psat3g136400	3.44978	0.000152911
Psat7g030560	2.01713	0.000152949
Psat7g258120	2.48836	0.000152973
Psat4g201520	2.52627	0.000153197
Psat4g221240	2.74664	0.00015356
Psat5g131320	2.63528	0.000154108
Psat6g175480	5.32368	0.000155037
Psat5g293320	2.53614	0.000155385
Psat4g157920	2.36144	0.000156878
Psat1g046520	2.76828	0.000158143
Psat7g024800	3.01744	0.000158916
Psat1g055080	3.81014	0.000159649
Psat0s13993g0040	2.87857	0.000159754
Psat6g023880	2.45221	0.00015987
Psat4g225880	3.09216	0.000160193
Psat6g055240	2.00106	0.000160193
Psat5g191200	2.748	0.000160778
Psat4g191920	4.8149	0.000162692
Psat5g002440	3.54963	0.000162692
Psat3g028280	2.32186	0.00016295
Psat7g176080	2.71448	0.000163461
Psat6g021200	2.12219	0.000163657
Psat0s3394g0040	2.12839	0.000164151
Psat6g042520	3.68528	0.000164372
Psat2g056400	2.56079	0.000164512
Psat1g118280	3.34351	0.000165283
Psat5g032760	2.50137	0.000167359
Psat6g236320	2.57256	0.000168065
Psat5g308080	2.72994	0.000168065
Psat2g108240	2.46473	0.000168065
Psat6g123000	2.17967	0.000168065
Psat5g260240	2.66128	0.000168485
Psat6g151320	3.0433	0.000169089
Psat7g094320	2.06471	0.000169333
Psat7g234280	4.13746	0.000170066
Psat6g009080	3.12571	0.000170095
Psat7g235760	2.84643	0.000170283
Psat3g147600	3.44415	0.000170397
Psat7g097360	2.5584	0.000170592
Psat5g298440	3.51084	0.000171496
Psat3g016520	2.86819	0.000171513
Psat4g101400	2.7879	0.000172116
Psat7g244800	3.412	0.000172878
Psat0s3198g0040	3.10265	0.000173167
Psat3g122120	2.41592	0.000174114
Psat0s911g0280	2.87615	0.00017417
Psat5g277760	2.82875	0.000175014
Psat6g172920	2.18935	0.000175486
Psat4g177440	2.55154	0.000175486
Psat4g225040	3.4337	0.00017596
Psat0s2233g0160	2.0547	0.000176736
Psat0s1212g0160	3.723	0.000176891
Psat1g109640	2.05359	0.000177635
Psat7g011360	2.47274	0.000177802
Psat5g089320	2.05991	0.000177927
Psat0s2452g0080	4.21939	0.000177962
Psat3g153840	2.19633	0.000178668
Psat2g023360	2.6312	0.000178743
Psat5g058680	2.05342	0.000178948
Psat1g166720	3.23289	0.000179992
Psat4g105080	2.69885	0.000181714
Psat4g020480	4.1687	0.000181868
Psat5g027280	2.35277	0.000182096
Psat0s13g0080	3.89978	0.000182446
Psat0s2176g0120	2.98567	0.000182693
Psat5g228240	4.71744	0.000183496
Psat5g266440	2.68081	0.000184253
Psat3g049360	2.53798	0.000184347
Psat0s4423g0040	2.3865	0.0001852
Psat4g198000	2.918	0.000185557
Psat6g212600	3.49359	0.000185826
Psat5g261680	2.0039	0.000185961
Psat5g033960	2.91418	0.00018695
Psat2g024280	3.70934	0.000188662
Psat0s469g0080	3.02432	0.000188662
Psat1g211680	2.88877	0.000188663
Psat2g119520	2.58481	0.00018875
Psat4g097240	2.10945	0.000189339
Psat1g159600	3.16045	0.000191029
Psat3g069840	3.58269	0.00019113
Psat6g225280	2.61544	0.000191266
Psat6g202320	5.54343	0.000191546
Psat1g152040	3.82298	0.000191796
Psat6g022320	2.55885	0.000193232
Psat2g155960	3.41243	0.00019383
Psat7g155000	2.46828	0.000194444
Psat6g085400	3.5933	0.000194744
Psat2g110840	2.82211	0.000195455
Psat0s2558g0040	2.01547	0.000195632
Psat0s5174g0040	2.4147	0.000196863
Psat5g227800	4.49557	0.000196893
Psat7g250680	2.9005	0.000196925
Psat5g086400	2.86463	0.000197766
Psat5g068080	2.21348	0.00019846
Psat4g051840	2.60464	0.000198525
Psat0s2587g0120	4.23819	0.000198648
Psat5g084320	2.88666	0.000198883
Psat1g218880	3.41022	0.00019948
Psat1g003560	2.59221	0.00019948
Psat2g084760	2.43947	0.00019948
Psat5g130520	2.10975	0.000199631
Psat3g070320	2.30284	0.000199941
Psat6g212040	3.04067	0.000201356
Psat2g155200	2.89688	0.000201386
Psat5g229840	2.04226	0.000202592
Psat0s4143g0040	5.38366	0.000204332
Psat5g181640	2.39964	0.000204537
Psat7g135720	2.32533	0.000204537
Psat5g062640	3.83972	0.000205918
Psat6g119200	2.43719	0.000206869
Psat6g004760	3.75285	0.000207176
Psat4g185080	2.97612	0.000208219
Psat6g043760	2.30894	0.000208899
Psat1g005320	4.61066	0.000209562
Psat2g183240	4.62749	0.000209754
Psat2g125920	4.49949	0.000210335
Psat4g061800	3.04544	0.000210608
Psat6g201320	2.96408	0.000210754
Psat4g027080	2.62233	0.000210948
Psat6g208440	2.1516	0.000211705
Psat6g244040	3.98797	0.000212604
Psat6g146200	2.92719	0.000213092
Psat7g008280	2.64005	0.000213162
Psat1g164920	3.02347	0.000214997
Psat4g079760	3.11045	0.000215399
Psat1g014360	5.72279	0.000215608
Psat3g049400	2.14048	0.000215854
Psat1g168400	2.00416	0.000215886
Psat5g008200	2.17601	0.000217267
Psat1g112600	4.14129	0.000218937
Psat6g207920	5.66346	0.000219179
Psat7g243960	3.77562	0.000219179
Psat1g116360	2.01254	0.000219634
Psat7g203400	2.43053	0.000219634
Psat6g194720	2.6597	0.000219691
Psat5g125080	2.00988	0.000219705
Psat6g168280	2.56465	0.000221011
Psat1g013440	5.65392	0.000221285
Psat5g290440	5.45229	0.000221461
Psat6g096200	2.8044	0.000222142
Psat2g173000	2.41715	0.000226176
Psat1g152680	4.16159	0.000227591
Psat6g125080	2.60956	0.000227617
Psat3g008320	2.80528	0.000228159
Psat0s1953g0400	2.51452	0.000229661
Psat6g012720	2.42308	0.000230828
Psat4g067440	2.55253	0.000231514
Psat1g036200	2.69805	0.00023262
Psat2g112760	3.1499	0.000233312
Psat6g084440	2.09209	0.000233407
Psat2g187080	2.02143	0.000234551
Psat5g084080	2.62089	0.000236077
Psat6g013360	3.45454	0.000237037
Psat0s786g0040	3.28681	0.000238448
Psat3g089080	3.55977	0.000241407
Psat4g192240	2.42011	0.000244233
Psat5g066360	2.49628	0.000244468
Psat1g029600	3.4544	0.000245247
Psat7g191280	3.43313	0.000245247
Psat7g073440	2.43617	0.000245326
Psat4g209840	2.43499	0.000245562
Psat1g036040	2.20868	0.000246543
Psat5g282000	2.03301	0.00024689
Psat7g211280	2.71624	0.00024689
Psat0s1368g0040	4.07529	0.000248069
Psat2g169200	2.03203	0.000248107
Psat7g163320	2.07615	0.000249649
Psat0s301g0160	4.53989	0.000250487
Psat6g154200	3.87979	0.000250543
Psat2g161600	3.1926	0.000250573
Psat7g024640	3.73256	0.000251148
Psat4g078320	2.33098	0.000251779
Psat1g086600	2.26047	0.000252847
Psat3g190080	2.58942	0.000253475
Psat5g266720	4.0152	0.000253538
Psat6g026640	3.53273	0.000254863
Psat7g185400	2.10796	0.000256461
Psat5g261720	2.33035	0.000257261
Psat7g238640	3.26129	0.000257639
Psat5g073040	3.48181	0.000257751
Psat6g207200	2.33034	0.000258383
Psat5g280440	3.20138	0.000258383
Psat1g203320	2.20491	0.000259846
Psat5g221280	3.85012	0.00026102
Psat3g140800	2.50392	0.000262414
Psat7g161960	2.21092	0.000263097
Psat2g175880	3.43251	0.000265967
Psat6g179280	3.48002	0.000265967
Psat6g226440	2.57295	0.000265967
Psat3g160240	3.39459	0.000266077
Psat1g076720	2.52624	0.000266485
Psat5g214520	2.22129	0.000266543
Psat4g081760	2.1407	0.000267035
Psat4g005800	2.63964	0.000268491
Psat0s2953g0160	2.5733	0.000268605
Psat4g210120	2.4241	0.000268782
Psat2g094040	3.09469	0.000269435
Psat6g149680	2.15976	0.000269779
Psat5g089920	3.95385	0.000269853
Psat7g178760	2.38423	0.000270512
Psat5g298120	2.60268	0.00027111
Psat3g204960	2.62358	0.000273661
Psat0s1727g0040	2.8885	0.000274578
Psat5g163160	3.68635	0.000274895
Psat7g058000	3.47317	0.000274895
Psat7g028560	2.35251	0.000274895
Psat2g001360	2.02177	0.00027549
Psat1g160280	3.89365	0.000275738
Psat7g127160	2.0912	0.000276815
Psat3g192120	3.91022	0.000277179
Psat6g197760	3.31832	0.000277189
Psat5g285560	3.19503	0.000277573
Psat4g160640	2.36491	0.000279378
Psat1g201360	2.88667	0.000279992
Psat7g002400	2.65355	0.000281099
Psat4g095120	2.42606	0.000281664
Psat2g182880	2.65853	0.000282023
Psat7g008760	2.57003	0.000284114
Psat4g095160	2.39255	0.000284744
Psat1g026920	3.69891	0.000286058
Psat4g197920	4.80193	0.000287506
Psat6g028880	3.62623	0.000288973
Psat6g040680	3.01368	0.000288973
Psat6g200280	2.37026	0.000289386
Psat7g129520	3.01339	0.000289386
Psat1g084840	3.56846	0.000289541
Psat2g043680	2.13398	0.00028979
Psat0s4179g0040	3.49756	0.000290613
Psat1g179200	2.63364	0.000291134
Psat6g154160	3.09702	0.000291495
Psat5g239240	2.06074	0.000292369
Psat4g011080	2.61725	0.000293316
Psat4g203720	3.07877	0.000293731
Psat0s5067g0040	2.33846	0.000294467
Psat7g190240	4.51962	0.000294961
Psat7g036960	2.37496	0.000295099
Psat1g185840	4.24026	0.000295099
Psat0s3072g0120	4.61383	0.000296481
Psat0s238g0080	2.65427	0.000297299
Psat6g240120	2.19022	0.000297449
Psat0s22g0040	3.05869	0.000299051
Psat3g000480	2.08064	0.000299507
Psat4g109120	2.75748	0.00030087
Psat0s4884g0040	5.03706	0.000301254
Psat7g019800	2.14702	0.000301858
Psat4g114840	2.28982	0.000302451
Psat4g146360	2.31192	0.000305699
Psat4g037240	3.19653	0.000307527
Psat4g142280	5.64315	0.000307837
Psat7g205080	2.75456	0.000308486
Psat5g129840	3.30246	0.00031039
Psat4g165880	3.68312	0.000310426
Psat2g013480	3.01495	0.0003132
Psat6g076800	3.01242	0.000313582
Psat6g011240	2.80895	0.000314185
Psat6g142720	2.37243	0.00031428
Psat5g111040	4.22299	0.000314455
Psat7g238960	2.07767	0.000314455
Psat6g052040	4.44923	0.000315034
Psat0s558g0080	5.68017	0.000317249
Psat3g136600	2.49186	0.000317789
Psat0s133g0040	2.05656	0.000319653
Psat6g144600	2.5632	0.000320039
Psat4g210880	3.26597	0.000320386
Psat5g129000	2.06829	0.000320386
Psat0s1877g0040	3.13175	0.000321153
Psat4g037960	2.15202	0.000321712
Psat2g178360	3.70722	0.000325718
Psat2g045480	2.14029	0.000328541
Psat3g136640	3.789	0.000329099
Psat6g122480	5.14052	0.000329254
Psat6g038160	4.34886	0.000330947
Psat4g066320	3.33589	0.000331739
Psat5g084680	2.99002	0.000332738
Psat0s3072g0080	2.74769	0.000333756
Psat4g049040	2.42871	0.000335632
Psat7g013080	4.34601	0.000336972
Psat7g104800	3.15886	0.000338753
Psat5g251520	5.58104	0.000341498
Psat1g181240	2.61283	0.000343107
Psat3g062280	2.07742	0.000343836
Psat4g192080	4.01	0.000343836
Psat7g161200	2.30244	0.000345359
Psat5g108880	2.91553	0.000349571
Psat4g123760	2.7051	0.000350593
Psat5g297800	2.02725	0.000352426
Psat1g222440	2.25112	0.000352995
Psat6g159600	2.36537	0.000357003
Psat0s7712g0040	2.24563	0.000358772
Psat1g172640	5.19966	0.000358773
Psat0s2587g0080	5.07955	0.000358897
Psat7g011400	2.07787	0.000363541
Psat2g094280	3.71565	0.000364166
Psat7g153320	3.20176	0.000367979
Psat5g156240	3.14204	0.000369573
Psat2g036960	2.87104	0.000370332
Psat6g099760	2.93395	0.000371078
Psat3g203600	3.09813	0.000372742
Psat7g013840	2.4094	0.000372859
Psat1g213200	5.5086	0.000373251
Psat4g024560	2.11111	0.000373468
Psat1g103800	2.22716	0.00037372
Psat3g071480	2.17644	0.000375585
Psat4g081120	4.52463	0.000378325
Psat1g072920	3.044	0.000378847
Psat2g083600	5.20531	0.000380991
Psat7g035280	2.32665	0.000381923
Psat5g193200	2.0093	0.000382211
Psat7g008800	2.76751	0.000382748
Psat3g142720	2.00573	0.00038431
Psat4g130200	2.47969	0.000385146
Psat1g058920	2.29933	0.000385146
Psat0s1507g0080	4.14648	0.000387702
Psat1g037320	2.45522	0.00038862
Psat2g181280	2.65128	0.000389014
Psat1g068480	2.52208	0.000389681
Psat1g140600	2.50854	0.000390624
Psat7g167720	2.15102	0.000391385
Psat3g206200	2.31956	0.000394904
Psat4g084880	2.5113	0.000395878
Psat6g037320	2.38793	0.000395878
Psat3g085520	2.29387	0.00039887
Psat6g084080	5.28302	0.000399008
Psat1g055040	2.80292	0.000399106
Psat6g028960	2.84883	0.000399276
Psat1g223480	2.45774	0.000401194
Psat3g088480	4.09296	0.000403184
Psat5g158000	2.22041	0.0004033
Psat0s650g0040	3.69129	0.000403474
Psat3g182240	2.29155	0.000405955
Psat0s3013g0160	3.12089	0.000407936
Psat2g057960	2.02964	0.000408192
Psat1g073200	5.12301	0.000413397
Psat1g141680	3.13462	0.000418012
Psat4g222800	2.11705	0.000423193
Psat3g157440	2.3983	0.000425748
Psat7g080040	3.19161	0.000427779
Psat5g124000	2.98764	0.000427895
Psat7g068640	3.64821	0.000431152
Psat7g096040	5.1077	0.000432082
Psat7g205000	2.61297	0.000433199
Psat7g055960	2.66632	0.000439626
Psat2g166920	4.45695	0.000439892
Psat0s1262g0040	2.16651	0.000447813
Psat3g130680	2.41355	0.000447813
Psat5g011920	2.06524	0.000453281
Psat1g131480	2.00761	0.000454288
Psat3g171080	2.99934	0.000454288
Psat1g186600	2.20784	0.000456618
Psat1g210000	2.17319	0.000459033
Psat5g102720	2.56967	0.000460419
Psat1g109760	3.04571	0.000464965
Psat0s2032g0120	2.07373	0.000472565
Psat3g167520	3.05512	0.000475834
Psat2g036240	2.52597	0.000476311
Psat4g032320	2.6295	0.000477305
Psat1g222240	2.90822	0.000477571
Psat3g029440	3.11412	0.00047796
Psat4g080080	2.67319	0.000482912
Psat6g154120	3.37092	0.000483024
Psat7g214360	2.6288	0.000483024
Psat3g098040	2.24157	0.000484253
Psat7g167280	3.78194	0.000485632
Psat5g020400	2.7845	0.000486207
Psat6g055200	2.16165	0.000486672
Psat2g054040	4.98188	0.000488512
Psat6g203160	2.03928	0.000490696
Psat3g136560	2.03696	0.000491646
Psat4g094720	3.44747	0.000492037
Psat2g026880	3.85051	0.000492942
Psat3g140520	2.86461	0.000495756
Psat3g056840	2.83663	0.000495756
Psat7g225920	3.50915	0.00050034
Psat7g090120	2.07723	0.000501121
Psat5g089880	3.21405	0.000501771
Psat7g161160	2.37602	0.000506612
Psat5g022440	2.22262	0.00050816
Psat0s530g0080	2.66327	0.000510255
Psat6g021360	3.17757	0.000512602
Psat7g253640	4.3061	0.000517855
Psat0s1271g0080	2.93356	0.00051996
Psat5g169200	3.80864	0.000522502
Psat5g176920	2.0316	0.000522502
Psat3g069000	2.91456	0.000523165
Psat1g133800	4.24814	0.000524538
Psat3g194760	3.10314	0.000525687
Psat7g069280	3.20616	0.000525857
Psat4g090880	4.00991	0.000527199
Psat1g068400	2.99596	0.000527199
Psat3g199680	2.20812	0.000527661
Psat0s3253g0080	3.90531	0.000528279
Psat1g068040	2.99358	0.00052863
Psat4g079200	4.10627	0.000530144
Psat0s66g0240	2.78466	0.000531881
Psat5g019840	2.0056	0.000531951
Psat3g183160	2.25407	0.00053562
Psat5g066720	2.22101	0.000535667
Psat5g083080	2.16768	0.000540649
Psat2g037240	2.16087	0.000542335
Psat6g081560	4.1552	0.000543242
Psat5g064800	3.15043	0.000544946
Psat5g215960	3.34081	0.000546317
Psat0ss5398g0040	2.59405	0.00054658
Psat6g195880	2.061	0.000549893
Psat3g133200	2.45817	0.000553342
Psat7g010480	2.66589	0.000554113
Psat5g222120	4.72653	0.000557752
Psat7g166360	3.61831	0.000557822
Psat3g179160	2.36851	0.000559365
Psat7g006720	2.02857	0.000564234
Psat1g216200	2.90373	0.000566404
Psat3g083680	2.15758	0.000569233
Psat6g109800	2.87464	0.000569981
Psat5g172440	2.27033	0.000570027
Psat4g067240	3.62843	0.000574299
Psat5g054400	2.61544	0.00057714
Psat6g014880	8.00238	0.000577839
Psat4g201600	3.08405	0.000579528
Psat1g124200	4.18701	0.000581396
Psat7g054720	3.16882	0.000582053
Psat5g260440	2.47296	0.000584906
Psat4g179840	2.25897	0.0005869
Psat6g167280	2.27969	0.000587273
Psat1g185760	2.66153	0.000587799
Psat3g080360	3.21916	0.000588175
Psat0s73g0040	2.19612	0.000590892
Psat2g062120	3.56666	0.000593717
Psat6g015720	2.03582	0.000594931
Psat1g023640	2.11482	0.000597674
Psat1g059520	2.83266	0.000599227
Psat4g066480	3.06379	0.000600996
Psat5g087680	3.40803	0.000602801
Psat1g139600	3.0147	0.000603701
Psat5g127080	2.24271	0.000605648
Psat2g005040	2.109	0.000607283
Psat2g158080	2.63486	0.00060837
Psat0s2711g0160	4.09302	0.000608658
Psat1g116520	3.98405	0.000610561
Psat5g066640	2.06516	0.000613304
Psat2g133040	2.07895	0.000614753
Psat5g019920	2.26684	0.000616319
Psat6g136040	2.20102	0.000625116
Psat2g185880	2.19846	0.000626566
Psat7g091280	3.51318	0.000627574
Psat4g221960	3.08222	0.000632952
Psat0s469g0040	2.64402	0.000634691
Psat0s456g0040	4.46723	0.000641712
Psat1g062400	3.0656	0.000643064
Psat4g027240	3.57977	0.000644212
Psat5g106160	2.82115	0.000644673
Psat5g220360	2.24878	0.000645409
Psat0s50g0040	2.89404	0.000648032
Psat1g041120	2.20177	0.00065067
Psat5g131200	3.33303	0.000652377
Psat5g021960	2.43896	0.000652914
Psat7g244920	2.97299	0.000654756
Psat7g034840	3.32227	0.000659327
Psat6g011280	3.08876	0.000659923
Psat7g052920	2.29884	0.000668178
Psat3g136760	3.2533	0.000672409
Psat3g041320	2.23487	0.000672876
Psat6g197880	3.25564	0.000681427
Psat0s1278g0120	3.3568	0.000681447
Psat2g133600	5.39331	0.00068547
Psat0s470g0080	2.87352	0.000702097
Psat2g124800	2.69973	0.000702433
Psat7g145400	4.13449	0.000709289
Psat2g181600	3.50353	0.000709909
Psat3g078800	2.21439	0.000710859
Psat6g224040	2.25567	0.000722936
Psat1g036920	4.03153	0.000722969
Psat7g124720	2.74477	0.000725762
Psat2g107680	2.71797	0.000726683
Psat3g159200	2.19008	0.000727656
Psat1g158920	2.88369	0.000728423
Psat4g195200	2.24254	0.0007314
Psat0ss1870g0080	4.0457	0.000732137
Psat5g279840	4.27602	0.000736163
Psat0s3979g0120	4.44578	0.000740805
Psat3g171640	2.76608	0.000742662
Psat7g069880	2.03044	0.000744472
Psat5g006520	2.80644	0.000745905
Psat5g089800	4.75197	0.000746088
Psat4g152680	2.65783	0.000749516
Psat7g249760	2.8696	0.000750086
Psat6g017720	2.75123	0.000752753
Psat3g141320	4.13933	0.000755618
Psat1g198600	4.72376	0.000759267
Psat0s1463g0040	4.73017	0.000759267
Psat2g030800	2.1849	0.000759499
Psat3g117000	4.02582	0.000759974
Psat3g130360	3.10091	0.000763803
Psat0s2446g0040	4.397	0.000766288
Psat7g219600	2.48012	0.000767351
Psat7g135920	3.8967	0.000775463
Psat5g029360	4.26348	0.000777566
Psat5g089720	3.45486	0.000780193
Psat0s740g0160	4.93282	0.000783269
Psat5g035400	4.63167	0.000783422
Psat7g036360	3.16823	0.000783422
Psat7g105320	2.04685	0.000785988
Psat1g180440	2.18941	0.000792877
Psat4g014760	3.19717	0.000794369
Psat4g196960	3.13072	0.000804473
Psat0s971g0080	2.57575	0.000805022
Psat7g133560	2.2052	0.00081266
Psat2g032520	3.584	0.000812665
Psat4g105000	3.83469	0.000823121
Psat6g016720	2.07322	0.000823784
Psat5g240280	4.66357	0.000829617
Psat7g096560	3.37888	0.000835562
Psat3g014640	2.71203	0.00084444
Psat2g025920	2.97872	0.000845655
Psat2g069960	5.42285	0.000850428
Psat7g201400	4.02776	0.000853144
Psat7g107920	3.13001	0.000857194
Psat5g209160	3.33563	0.00086175
Psat7g048520	2.83255	0.000868837
Psat1g155520	3.63556	0.000879157
Psat0s1953g0120	2.97133	0.000879337
Psat4g121120	3.14475	0.00088161
Psat5g249000	3.47694	0.000885456
Psat1g009320	2.47701	0.0008926
Psat0ss26165g0240	2.89616	0.000900374
Psat6g208480	2.11062	0.000900374
Psat4g002440	3.07624	0.000902279
Psat5g205160	2.24107	0.000903412
Psat5g084400	3.15499	0.000904039
Psat1g077840	2.08288	0.000904228
Psat5g163960	2.08485	0.000907636
Psat2g054760	2.04877	0.000908186
Psat5g169040	2.82601	0.000909773
Psat7g156800	3.14789	0.000916777
Psat6g162160	3.58192	0.00091717
Psat2g027480	2.81416	0.00091793
Psat6g011200	3.37551	0.00091986
Psat0s1507g0040	4.18665	0.000924644
Psat6g097280	2.18884	0.000925789
Psat7g159600	2.18237	0.00092827
Psat6g184920	2.61276	0.000933386
Psat5g150880	4.07069	0.000933862
Psat7g109400	2.75539	0.00093811
Psat4g189480	3.53261	0.000938897
Psat7g219920	3.43115	0.000939537
Psat1g035200	6.82029	0.000940409
Psat4g030200	2.16398	0.000943333
Psat6g132440	2.73592	0.000946798
Psat0s416g0040	2.59022	0.000951091
Psat6g085840	2.07913	0.000961863
Psat4g119680	2.47404	0.000961884
Psat7g088280	2.24221	0.000963846
Psat6g013480	3.61178	0.000969929
Psat6g227440	3.06431	0.000974011
Psat1g147480	2.54971	0.000975601
Psat5g011640	2.55394	0.000979809
Psat2g028400	3.76703	0.00098475
Psat3g066200	3.91938	0.000996268
Psat3g058720	3.08549	0.000997731
Psat6g146560	2.56577	0.00100046
Psat1g012960	2.41318	0.00100219
Psat1g120400	2.75108	0.00100752
Psat3g032080	3.98386	0.00100757
Psat3g205280	3.65522	0.00100757
Psat0s980g0040	2.58642	0.00101904
Psat7g099040	2.29847	0.00102272
Psat7g210520	3.97541	0.00102666
Psat1g176360	2.29948	0.00102821
Psat7g234320	3.54721	0.00102865
Psat6g000240	4.88314	0.00103356
Psat4g196400	2.31902	0.00103459
Psat5g115920	2.91462	0.00104451
Psat1g098880	2.54759	0.00104496
Psat6g157040	3.89387	0.00104545
Psat3g070000	2.12512	0.00104545
Psat4g062240	3.53314	0.00106772
Psat2g010720	2.66842	0.0010697
Psat5g259000	2.08181	0.00107331
Psat4g080000	2.85489	0.00107956
Psat7g037800	2.56448	0.00107957
Psat0s802g0040	2.13977	0.00108856
Psat6g043800	2.33428	0.00110003
Psat5g221120	4.56477	0.00110769
Psat0s4003g0040	2.23623	0.00111809
Psat6g215520	2.57301	0.00112592
Psat0s1968g0200	2.63979	0.00112614
Psat2g035240	3.42326	0.00112866
Psat7g220040	3.79101	0.00113531
Psat0s1401g0160	2.90088	0.00113659
Psat0s10g0160	2.66995	0.00115561
Psat4g059320	3.06854	0.0011583
Psat6g231680	2.63925	0.00116637
Psat2g026840	3.183	0.00116756
Psat5g167640	3.89445	0.00117671
Psat1g123800	2.59383	0.00118695
Psat2g105360	2.73122	0.00119285
Psat3g064760	4.59245	0.0011946
Psat1g148600	3.60777	0.00119756
Psat6g215040	3.1863	0.00119806
Psat4g082560	2.89661	0.00119829
Psat0s302g0200	2.95906	0.00119875
Psat1g119520	2.12334	0.00120327
Psat3g048520	2.85074	0.00120458
Psat2g113200	3.71389	0.00121387
Psat2g023240	2.51634	0.00122716
Psat7g202240	4.04542	0.00122949
Psat6g156960	2.91244	0.00123363
Psat0s2306g0040	2.32418	0.00123777
Psat2g118680	2.1563	0.00124454
Psat3g178880	2.41793	0.00127798
Psat1g074320	2.41389	0.00128614
Psat6g075320	2.8243	0.00129094
Psat6g125520	2.50504	0.00129133
Psat0s6176g0040	2.8619	0.00130234
Psat0s4866g0040	3.90855	0.00130872
Psat0s4506g0080	3.3604	0.00133003
Psat5g296640	3.54416	0.00134403
Psat0s3689g0040	2.12479	0.00134703
Psat1g159000	2.51452	0.00135364
Psat1g086560	2.01229	0.00135451
Psat0s2891g0040	2.07113	0.00136575
Psat2g102400	2.77528	0.00136588
Psat6g051280	4.14088	0.00136754
Psat6g014120	2.01859	0.0013698
Psat2g133760	2.47592	0.00137208
Psat7g143320	2.88712	0.0013754
Psat2g000680	2.20272	0.00137665
Psat0s445g0080	3.24791	0.00137899
Psat1g210280	3.63908	0.00139435
Psat7g161120	2.47802	0.00139561
Psat4g098120	2.11924	0.00139696
Psat5g157480	2.10984	0.00141194
Psat0s91g0080	2.22323	0.0014142
Psat0s2420g0120	3.57517	0.0014142
Psat3g202080	3.35899	0.00141818
Psat7g030920	2.86991	0.0014315
Psat4g226400	2.23272	0.00144353
Psat6g133200	3.37141	0.00144982
Psat6g189680	3.14389	0.00148067
Psat4g130240	3.72409	0.00148067
Psat7g067920	3.74066	0.00149776
Psat0s2771g0280	2.29367	0.00150092
Psat7g179640	2.49595	0.00150154
Psat4g219240	3.48426	0.00150777
Psat4g162120	2.26134	0.00152351
Psat0s3188g0080	2.39285	0.0015239
Psat3g034400	2.0799	0.00152927
Psat2g017320	2.33253	0.00153055
Psat2g073280	2.14632	0.0015348
Psat7g101920	2.22245	0.00154177
Psat6g178400	3.45588	0.00154317
Psat6g029000	2.32811	0.00157617
Psat0s3342g0120	2.28115	0.0015769
Psat4g029160	3.01853	0.00158364
Psat1g069280	2.28529	0.00158874
Psat5g138120	2.53974	0.00158968
Psat1g101960	2.71908	0.00159668
Psat1g180960	2.64476	0.00160744
Psat5g012200	2.41979	0.00161891
Psat0s1929g0160	2.05173	0.00163265
Psat2g144000	2.60738	0.00163585
Psat0s4026g0080	2.61542	0.00164173
Psat1g041760	3.11756	0.00164831
Psat0s2210g0040	2.07106	0.00165161
Psat6g002880	2.70666	0.00165226
Psat0s66g0080	2.47646	0.00168689
Psat7g186320	2.36714	0.00168965
Psat1g178840	3.44369	0.00169588
Psat2g127960	2.14545	0.0017019
Psat6g148480	2.89776	0.00170333
Psat6g171720	2.48178	0.00171436
Psat6g079440	4.21166	0.00175354
Psat1g075280	3.58662	0.00176559
Psat7g093880	3.31105	0.00177198
Psat3g015800	2.41519	0.0017722
Psat2g151840	2.35291	0.00180127
Psat2g072480	2.06209	0.00182538
Psat0s2199g0040	2.92731	0.00185224
Psat1g012680	3.1836	0.00187623
Psat5g279480	3.08947	0.00189061
Psat5g209320	2.24954	0.00189573
Psat4g039680	2.12285	0.00189623
Psat1g042840	2.73727	0.00189644
Psat4g029040	3.40431	0.00190257
Psat3g195480	2.12093	0.00190847
Psat4g043560	2.03004	0.00190849
Psat5g296800	2.15475	0.00195128
Psat0s4034g0080	2.24515	0.00198203
Psat2g119560	2.3736	0.00198951
Psat6g173320	2.56206	0.0019896
Psat7g181320	2.53087	0.00201994
Psat1g158960	2.65543	0.00204131
Psat1g064080	2.70531	0.00207425
Psat6g026680	3.30438	0.00207958
Psat3g201280	2.78107	0.0020812
Psat0s140g0160	2.50055	0.00210891
Psat1g217680	3.07636	0.00211928
Psat7g068240	2.52091	0.00212799
Psat6g080600	2.66721	0.00213622
Psat5g234360	2.60372	0.00217737
Psat0s4687g0040	3.98236	0.0021858
Psat7g081040	2.52823	0.00220449
Psat5g222320	3.80169	0.00220994
Psat6g002160	3.18892	0.00222341
Psat1g219320	4.75902	0.00226057
Psat4g057520	2.37208	0.00227009
Psat1g062360	2.49954	0.00228045
Psat4g096000	4.21325	0.00231248
Psat4g029120	2.72072	0.00231349
Psat1g140640	2.52686	0.00231932
Psat7g030320	2.27698	0.00235331
Psat0s1896g0040	2.691	0.00236904
Psat3g133240	2.54465	0.00241981
Psat4g130720	2.05376	0.00243434
Psat5g066280	2.72435	0.00255615
Psat6g232440	3.20347	0.0025785
Psat7g178520	2.69866	0.00258652
Psat1g003040	3.18598	0.00260631
Psat5g089840	3.38563	0.0026069
Psat1g139560	2.6453	0.00261806
Psat3g071560	2.74665	0.00262615
Psat6g226200	3.94358	0.00263243
Psat0s4693g0040	3.06459	0.00263801
Psat7g037160	2.80366	0.00266527
Psat7g150520	5.84468	0.00267364
Psat0s2295g0240	3.80659	0.0026939
Psat2g145960	2.87137	0.00276246
Psat5g024080	2.60969	0.00277367
Psat0s734g0120	4.21946	0.00277487
Psat5g136400	2.13938	0.00277853
Psat0s3938g0040	2.54562	0.00278825
Psat2g124840	2.19216	0.00286653
Psat3g066600	2.63058	0.00295046
Psat6g072240	2.52602	0.00297355
Psat5g129280	2.29475	0.00301161
Psat7g090560	3.00497	0.00301282
Psat4g094120	2.8697	0.00301981
Psat4g125760	2.45324	0.00302426
Psat2g069120	2.50779	0.0030667
Psat7g229880	3.24753	0.00309745
Psat0s4245g0040	2.17197	0.0032069
Psat5g004120	2.24321	0.00321408
Psat7g037440	2.36761	0.00321847
Psat3g150160	2.20494	0.00325961
Psat0s1368g0080	2.42215	0.00327972
Psat1g189800	2.57898	0.00328215
Psat6g225440	2.09084	0.00329803
Psat1g142960	2.21843	0.00330194
Psat5g029800	2.1866	0.00331398
Psat2g186000	3.20301	0.00332205
Psat0s4683g0040	2.91121	0.00332613
Psat5g108400	2.75814	0.00343942
Psat3g004920	2.16589	0.00345803
Psat1g035480	3.50862	0.00349636
Psat0s594g0080	2.57856	0.00349684
Psat6g223960	2.14436	0.00360286
Psat7g024680	2.80062	0.00362709
[truncated: 107 more rows]

## Sheet: Table S5
Table S5. Result of the BLASTX search of Pisum sativum L. differentially expressed genes against Arabidopsis thaliana protein database (TAIR10)
Up-regulated_Pea_to_TAIR		Arabidopsis homolog for every up-regulated pea gene
Up-regulated_TAIR_to_Pea		Pea homologous gene for every arabidopsis gene found by blastx search in up-regulated genes
Down-regulated_Pea_to_TAIR		Arabidopsis homolog for every down-regulated pea gene
Down-regulated_TAIR_to_Pea		Pea homologous gene for every arabidopsis gene found by blastx search in down-regulated genes
Pisum id		gene identifier from Pisum sativum v1a genome annotation, as presented in UGRI database
Arabidopsis id		gene identifier from Arabidopsis thaliana TAIR10 genome annotation, as presented in EnsemblPlants database
Up-regulated_Pea_to_TAIR			Up-regulated_TAIR_to_Pea			Down-regulated_Pea_to_TAIR			Down-regulated_TAIR_to_Pea
Pisum ID	Arabidopsis ID		Arabidopsis ID	Pisum ID		Pisum ID	Arabidopsis ID		Arabidopsis ID	Pisum ID
Psat1g001040.1	AT1G78440.1		AT1G78440.1	Psat1g001040.1		Psat1g010320.1	AT1G78370.1		AT1G78370.1	Psat1g010320.1
Psat1g001560.1	AT3G14420.2		AT3G14420.2	Psat1g001560.1		Psat1g016600.1	AT1G48330.1		AT1G48330.1	Psat1g016600.1
Psat1g002320.1	AT1G79040.1		AT1G79040.1	Psat1g002320.1		Psat1g023360.1	AT5G57800.1		AT5G57800.1	Psat1g023360.1
Psat1g002400.1	AT1G56010.2		AT1G56010.2	Psat1g002400.1		Psat1g028920.1	AT1G73480.1		AT1G73480.1	Psat1g028920.1
Psat1g003040.1	AT1G06620.1		AT1G06620.1	Psat1g003040.1		Psat1g061200.1	AT5G19820.1		AT5G19820.1	Psat1g061200.1
Psat1g003480.1	AT2G32190.1		AT2G32190.1	Psat1g003480.1,Psat1g003560.1,Psat6g029000.1		Psat1g066800.1	AT5G15580.1		AT5G15580.1	Psat1g066800.1
Psat1g003560.1	AT2G32190.1		AT3G12750.1	Psat1g011640.1,Psat1g059520.1,Psat0s4026g0080.1,Psat0s4687g0040.1		Psat1g083200.1	AT3G02550.1		AT3G02550.1	Psat1g083200.1,Psat3g204880.1
Psat1g011640.1	AT3G12750.1		AT2G43000.1	Psat1g012680.1,Psat1g012720.1,Psat2g017320.1		Psat1g086680.1	AT5G17810.2		AT5G17810.2	Psat1g086680.1
Psat1g012680.1	AT2G43000.1		AT5G16030.1	Psat1g012960.1,Psat3g190400.1		Psat1g090040.1	AT5G39890.1		AT5G39890.1	Psat1g090040.1,Psat3g087480.1
Psat1g012720.1	AT2G43000.1		AT2G44230.1	Psat1g015280.1		Psat1g099600.1	AT2G38905.1		AT2G38905.1	Psat1g099600.1
Psat1g012960.1	AT5G16030.1		AT2G12462.1	Psat1g021240.1		Psat1g118120.1	AT1G17810.1		AT1G17810.1	Psat1g118120.1,Psat6g054400.1
Psat1g015280.1	AT2G44230.1		AT5G57690.1	Psat1g023640.1		Psat1g122400.1	AT1G17860.1		AT1G17860.1	Psat1g122400.1,Psat1g122520.1
Psat1g021240.1	AT2G12462.1		AT1G31200.1	Psat1g023680.1		Psat1g122520.1	AT1G17860.1		AT3G60070.1	Psat1g129360.1
Psat1g023640.1	AT5G57690.1		AT2G26695.1	Psat1g026920.1		Psat1g129360.1	AT3G60070.1		AT2G21820.1	Psat1g131000.1
Psat1g023680.1	AT1G31200.1		AT5G37490.1	Psat1g029320.1		Psat1g131000.1	AT2G21820.1		AT5G10980.1	Psat1g157480.1
Psat1g026920.1	AT2G26695.1		AT1G14760.2	Psat1g029600.1,Psat6g051280.1		Psat1g157480.1	AT5G10980.1		AT3G17130.1	Psat1g162120.1
Psat1g029320.1	AT5G37490.1		AT2G35980.1	Psat1g030160.1,Psat3g029800.1,Psat7g221320.1		Psat1g162120.1	AT3G17130.1		AT5G15640.1	Psat1g163120.1
Psat1g029600.1	AT1G14760.2		AT5G52450.1	Psat1g031960.1,Psat1g058920.1,Psat0s1278g0120.1		Psat1g163120.1	AT5G15640.1		AT5G45980.1	Psat1g201160.1,Psat1g201160.1
Psat1g030160.1	AT2G35980.1		AT2G29420.1	Psat1g033880.1,Psat7g068240.1		Psat1g201160.1	AT5G45980.1		AT4G33700.1	Psat1g212040.1
Psat1g031960.1	AT5G52450.1		AT1G18370.1	Psat1g035240.1		Psat1g201160.1	AT5G45980.1		AT5G49920.1	Psat1g222680.1
Psat1g033880.1	AT2G29420.1		AT1G18390.2	Psat1g035480.1,Psat1g036200.1,Psat1g036280.1,Psat0s4003g0040.1		Psat1g212040.1	AT4G33700.1		AT5G54160.1	Psat2g003360.1,Psat2g003400.1
Psat1g035240.1	AT1G18370.1		AT1G67000.1	Psat1g036040.1,Psat1g036040.1,Psat6g038440.1,Psat0s2891g0040.1		Psat1g222680.1	AT5G49920.1		AT5G23810.1	Psat2g005520.1
Psat1g035480.1	AT1G18390.2		AT1G73805.1	Psat1g036680.1,Psat7g011360.1,Psat7g011400.1		Psat2g003360.1	AT5G54160.1		AT5G55830.1	Psat2g007240.1
Psat1g036040.1	AT1G67000.1		AT5G16120.1	Psat1g037320.1		Psat2g005520.1	AT5G23810.1		AT3G20395.1	Psat2g010840.1
Psat1g036040.1	AT1G67000.1		AT1G68660.1	Psat1g039320.1		Psat2g007240.1	AT5G55830.1		AT3G21760.1	Psat2g018640.1,Psat2g018880.1
Psat1g036200.1	AT1G18390.2		AT3G18830.1	Psat1g042840.1,Psat7g139760.1		Psat2g010840.1	AT3G20395.1		AT5G19473.1	Psat2g020800.1,Psat2g020800.1
Psat1g036280.1	AT1G18390.2		AT1G52140.1	Psat1g046520.1,Psat3g092840.1,Psat5g296560.1,Psat5g296640.1,Psat5g296800.1		Psat2g018640.1	AT3G21760.1		AT1G46264.1	Psat2g021040.1
Psat1g036680.1	AT1G73805.1		AT5G19740.1	Psat1g048000.1		Psat2g018880.1	AT3G21760.1		AT1G07400.1	Psat2g036360.1,Psat2g036480.1,Psat7g114360.1,Psat7g114680.1,Psat7g114720.1,Psat7g115440.1
Psat1g037320.1	AT5G16120.1		AT4G26220.1	Psat1g049080.1		Psat2g020800.1	AT5G19473.1		AT3G21060.1	Psat2g059840.1
Psat1g039320.1	AT1G68660.1		AT3G12110.1	Psat1g052320.1		Psat2g020800.1	AT5G19473.1		AT5G05220.1	Psat2g062760.1,Psat2g062760.1
Psat1g042840.1	AT3G18830.1		AT2G23180.1	Psat1g053640.1,Psat1g054000.1,Psat1g054040.1,Psat6g133400.1		Psat2g021040.1	AT1G46264.1		AT2G38465.1	Psat2g064360.1
Psat1g046520.1	AT1G52140.1		AT3G27650.1	Psat1g055040.1,Psat1g055080.1		Psat2g036360.1	AT1G07400.1		AT4G24480.1	Psat2g065120.1
Psat1g048000.1	AT5G19740.1		AT3G27960.1	Psat1g056960.1		Psat2g036480.1	AT1G07400.1		AT2G22125.1	Psat2g071200.1
Psat1g049080.1	AT4G26220.1		AT5G14780.1	Psat1g058600.1		Psat2g059840.1	AT3G21060.1		AT1G77760.1	Psat2g077040.1
Psat1g052320.1	AT3G12110.1		AT1G67780.1	Psat1g061600.1		Psat2g062760.1	AT5G05220.1		AT1G70560.1	Psat2g093920.1
Psat1g053640.1	AT2G23180.1		AT5G15870.1	Psat1g062360.1,Psat1g062400.1		Psat2g062760.1	AT5G05220.1		AT5G22260.1	Psat2g119840.1
Psat1g054000.1	AT2G23180.1		AT5G15900.1	Psat1g062680.1,Psat1g062720.1		Psat2g064360.1	AT2G38465.1		AT1G69800.1	Psat2g120160.1
Psat1g054040.1	AT2G23180.1		AT5G51080.3	Psat1g063040.1		Psat2g065120.1	AT4G24480.1		AT5G46795.1	Psat2g136120.1
Psat1g055040.1	AT3G27650.1		AT3G30530.1	Psat1g064080.1,Psat3g194240.1		Psat2g071200.1	AT2G22125.1		AT4G10160.1	Psat2g143600.1
Psat1g055080.1	AT3G27650.1		AT5G15630.1	Psat1g065960.1,Psat3g204320.1		Psat2g077040.1	AT1G77760.1		AT5G66170.3	Psat2g153680.1
Psat1g056960.1	AT3G27960.1		AT5G15510.1	Psat1g066680.1,Psat3g200400.1		Psat2g093920.1	AT1G70560.1		AT2G18540.1	Psat2g161120.1
Psat1g058600.1	AT5G14780.1		AT1G22360.1	Psat1g068040.1,Psat1g068040.1,Psat1g068400.1,Psat5g109000.1,Psat2g069960.1		Psat2g119840.1	AT5G22260.1		AT5G67360.1	Psat2g170040.1
Psat1g058920.1	AT5G52450.1		AT1G22380.1	Psat1g068480.1		Psat2g120160.1	AT1G69800.1		AT1G64110.2	Psat2g184120.1,Psat7g028920.1
Psat1g059520.1	AT3G12750.1		AT3G29200.1	Psat1g069200.1,Psat1g071160.1		Psat2g136120.1	AT5G46795.1		AT3G61680.1	Psat3g002800.1
Psat1g061600.1	AT1G67780.1		AT5G39090.1	Psat1g069280.1		Psat2g143600.1	AT4G10160.1		AT5G28910.2	Psat3g006840.1
Psat1g062360.1	AT5G15870.1		AT2G27035.1	Psat1g070000.1		Psat2g153680.1	AT5G66170.3		AT1G02700.1	Psat3g020680.1
Psat1g062400.1	AT5G15870.1		AT3G29090.1	Psat1g070840.1		Psat2g161120.1	AT2G18540.1		AT2G34440.1	Psat3g034480.1
Psat1g062680.1	AT5G15900.1		AT2G03090.1	Psat1g072920.1		Psat2g170040.1	AT5G67360.1		AT5G03620.1	Psat3g034840.1
Psat1g062720.1	AT5G15900.1		AT2G05070.1	Psat1g074320.1		Psat2g184120.1	AT1G64110.2		AT1G19490.1	Psat3g034880.1
Psat1g063040.1	AT5G51080.3		AT3G15110.1	Psat1g075280.1		Psat3g002800.1	AT3G61680.1		AT2G36540.1	Psat3g036280.1,Psat3g036280.1
Psat1g064080.1	AT3G30530.1		AT5G40010.1	Psat1g076680.1,Psat1g076720.1,Psat1g077840.1		Psat3g006840.1	AT5G28910.2		ATMG01360.1	Psat3g040160.1,Psat3g040160.1
Psat1g065960.1	AT5G15630.1		AT5G40020.1	Psat1g076840.1		Psat3g020680.1	AT1G02700.1		AT1G69490.1	Psat3g045040.1
Psat1g066680.1	AT5G15510.1		AT3G28345.1	Psat1g077080.1		Psat3g034480.1	AT2G34440.1		AT4G08850.1	Psat3g054240.1,Psat3g054240.1
Psat1g068040.1	AT1G22360.1		AT4G31940.1	Psat1g078480.1,Psat4g204040.1		Psat3g034840.1	AT5G03620.1		AT1G03070.2	Psat3g062240.1
Psat1g068040.1	AT1G22360.1		AT3G49190.1	Psat1g080320.1,Psat7g168880.1		Psat3g034880.1	AT1G19490.1		AT2G27660.1	Psat3g068320.1,Psat3g068320.1
Psat1g068400.1	AT1G22360.1		AT1G67040.1	Psat1g081040.1		Psat3g036280.1	AT2G36540.1		AT5G06760.1	Psat3g068920.1,Psat6g120960.1,Psat0s797g0160.1
Psat1g068480.1	AT1G22380.1		AT5G40610.1	Psat1g081600.1		Psat3g036280.1	AT2G36540.1		AT3G57520.1	Psat3g072120.1,Psat4g195160.1
Psat1g069200.1	AT3G29200.1		AT1G67750.1	Psat1g082760.1,Psat1g082760.1		Psat3g040160.1	ATMG01360.1		AT3G57500.1	Psat3g072240.1
Psat1g069280.1	AT5G39090.1		AT3G27350.1	Psat1g083320.1		Psat3g040160.1	ATMG01360.1		AT3G03660.1	Psat3g085840.1
Psat1g070000.1	AT2G27035.1		AT5G40670.1	Psat1g083600.1		Psat3g045040.1	AT1G69490.1		AT4G31570.1	Psat3g095480.1
Psat1g070840.1	AT3G29090.1		AT5G24090.1	Psat1g084840.1,Psat6g194720.1		Psat3g054240.1	AT4G08850.1		AT1G54570.1	Psat3g095560.1
Psat1g071160.1	AT3G29200.1		AT1G76650.3	Psat1g085520.1,Psat4g065400.1		Psat3g054240.1	AT4G08850.1		AT5G52640.1	Psat3g104360.1,Psat0ss29864g0040.1
Psat1g072920.1	AT2G03090.1		AT2G47140.1	Psat1g086200.1,Psat1g086560.1,Psat1g086600.1		Psat3g062240.1	AT1G03070.2		AT4G12560.2	Psat3g105080.1
Psat1g074320.1	AT2G05070.1		AT5G17920.2	Psat1g090760.1		Psat3g068320.1	AT2G27660.1		AT4G34131.1	Psat3g123120.1
Psat1g075280.1	AT3G15110.1		AT5G18130.1	Psat1g091040.1		Psat3g068320.1	AT2G27660.1		AT5G16460.1	Psat3g138200.1
Psat1g076680.1	AT5G40010.1		AT3G54890.1	Psat1g097880.1		Psat3g068920.1	AT5G06760.1		AT2G23240.2	Psat3g150320.1
Psat1g076720.1	AT5G40010.1		AT1G22710.1	Psat1g098880.1		Psat3g072120.1	AT3G57520.1		AT3G12580.1	Psat3g178680.1,Psat7g218840.1,Psat0s3930g0040.1,Psat0s3930g0040.1
Psat1g076840.1	AT5G40020.1		AT3G12090.1	Psat1g100040.1		Psat3g072240.1	AT3G57500.1		AT4G12910.1	Psat3g185520.1
Psat1g077080.1	AT3G28345.1		AT2G43820.1	Psat1g100560.1		Psat3g085840.1	AT3G03660.1		AT3G06070.1	Psat4g008520.1
Psat1g077840.1	AT5G40010.1		AT2G33710.1	Psat1g101120.1		Psat3g087480.1	AT5G39890.1		AT3G04900.1	Psat4g008840.1
Psat1g078480.1	AT4G31940.1		AT1G43760.1	Psat1g101960.1,Psat0s1012g0080.1		Psat3g095480.1	AT4G31570.1		AT2G18340.1	Psat4g021040.1
Psat1g080320.1	AT3G49190.1		AT3G63380.1	Psat1g103800.1		Psat3g095560.1	AT1G54570.1		AT4G16230.1	Psat4g022720.1
Psat1g081040.1	AT1G67040.1		AT3G14170.1	Psat1g109640.1		Psat3g104360.1	AT5G52640.1		AT3G16990.1	Psat4g024280.1
Psat1g081600.1	AT5G40610.1		AT4G10340.1	Psat1g111960.1		Psat3g105080.1	AT4G12560.2		AT3G23580.1	Psat4g030880.1
Psat1g082760.1	AT1G67750.1		AT4G33420.1	Psat1g113400.1,Psat6g112040.1		Psat3g123120.1	AT4G34131.1		AT5G25280.2	Psat4g034480.1
Psat1g082760.1	AT1G67750.1		AT1G17860.1	Psat1g116360.1,Psat0s2953g0160.1,Psat1g112600.1		Psat3g138200.1	AT5G16460.1		AT5G25940.1	Psat4g045040.1
Psat1g083320.1	AT3G27350.1		AT4G31330.1	Psat1g116520.1,Psat6g006120.1,Psat6g109800.1,Psat0s1487g0120.1		Psat3g150320.1	AT2G23240.2		AT1G74310.1	Psat4g047480.1
Psat1g083600.1	AT5G40670.1		AT4G09670.1	Psat1g117800.1		Psat3g178680.1	AT3G12580.1		AT3G47870.1	Psat4g054200.1
Psat1g084840.1	AT5G24090.1		AT1G48480.1	Psat1g118000.1		Psat3g185520.1	AT4G12910.1		AT1G62710.1	Psat4g069320.1
Psat1g085520.1	AT1G76650.3		AT5G08370.1	Psat1g118240.1		Psat3g204880.1	AT3G02550.1		AT5G47470.1	Psat4g073280.1
Psat1g086200.1	AT2G47140.1		AT5G54160.1	Psat1g118280.1,Psat3g198520.1,Psat5g071520.1,Psat6g244040.1,Psat0s1614g0120.1,Psat0s1479g0040.1		Psat4g008520.1	AT3G06070.1		AT4G17030.1	Psat4g075480.1
Psat1g086560.1	AT2G47140.1		AT3G47580.1	Psat1g119520.1		Psat4g008840.1	AT3G04900.1		AT1G32560.1	Psat4g078840.1
Psat1g086600.1	AT2G47140.1		AT5G36930.2	Psat1g120400.1,Psat1g120400.1,Psat4g133360.1		Psat4g021040.1	AT2G18340.1		AT4G37850.1	Psat4g079680.1
Psat1g090760.1	AT5G17920.2		AT1G59960.1	Psat1g123720.1,Psat2g003880.1,Psat2g003920.1,Psat5g103560.1,Psat7g181240.1		Psat4g022720.1	AT4G16230.1		AT5G58970.2	Psat4g099320.1
Psat1g091040.1	AT5G18130.1		AT5G17880.1	Psat1g123800.1		Psat4g024280.1	AT3G16990.1		AT1G70460.1	Psat4g124200.1
Psat1g097880.1	AT3G54890.1		AT2G31945.1	Psat1g129080.1		Psat4g030880.1	AT3G23580.1		ATCG00170.1	Psat4g147920.1
Psat1g098880.1	AT1G22710.1		AT2G44260.1	Psat1g130200.1		Psat4g034480.1	AT5G25280.2		AT1G07985.1	Psat4g149000.1
Psat1g100040.1	AT3G12090.1		AT4G29810.1	Psat1g131480.1		Psat4g045040.1	AT5G25940.1		AT2G45600.1	Psat4g150080.1
Psat1g100560.1	AT2G43820.1		AT4G33050.3	Psat1g132040.1		Psat4g047480.1	AT1G74310.1		AT1G01470.1	Psat4g157880.1
Psat1g101120.1	AT2G33710.1		AT2G05940.1	Psat1g133080.1,Psat4g177440.1,Psat6g023120.1		Psat4g054200.1	AT3G47870.1		AT5G03860.2	Psat4g158240.1
Psat1g101960.1	AT1G43760.1		AT5G20630.1	Psat1g133880.1,Psat4g220320.1,Psat1g133800.1,Psat1g133840.1		Psat4g069320.1	AT1G62710.1		AT3G13960.1	Psat4g182160.1
Psat1g103800.1	AT3G63380.1		AT1G19230.1	Psat1g135640.1,Psat1g135680.1		Psat4g073280.1	AT5G47470.1		AT1G72570.1	Psat4g182360.1
Psat1g109640.1	AT3G14170.1		AT4G17090.1	Psat1g138200.1		Psat4g075480.1	AT4G17030.1		AT1G67120.1	Psat4g187880.1
Psat1g111960.1	AT4G10340.1		AT1G19150.1	Psat1g139560.1		Psat4g078840.1	AT1G32560.1		AT4G16160.1	Psat4g192000.1
Psat1g113400.1	AT4G33420.1		AT3G42880.1	Psat1g139600.1		Psat4g079680.1	AT4G37850.1		AT3G60520.1	Psat4g208960.1
Psat1g116360.1	AT1G17860.1		AT5G56960.1	Psat1g140200.1		Psat4g099320.1	AT5G58970.2		AT3G62120.2	Psat5g012360.1
Psat1g116520.1	AT4G31330.1		AT5G57030.1	Psat1g140400.1		Psat4g124200.1	AT1G70460.1		AT5G21280.1	Psat5g033280.1,Psat5g033280.1
Psat1g117800.1	AT4G09670.1		AT5G56970.1	Psat1g140600.1,Psat1g140640.1		Psat4g147920.1	ATCG00170.1		AT5G26200.1	Psat5g035160.1
Psat1g118000.1	AT1G48480.1		AT4G26150.1	Psat1g141680.1,Psat4g014760.1		Psat4g149000.1	AT1G07985.1		AT5G12020.1	Psat5g035240.1,Psat5g035280.1,Psat5g035320.1,Psat6g021800.1,Psat6g021840.1
Psat1g118240.1	AT5G08370.1		AT2G19330.1	Psat1g142960.1,Psat4g014280.1		Psat4g150080.1	AT2G45600.1		AT2G26150.1	Psat5g036400.1
Psat1g118280.1	AT5G54160.1		AT5G24080.1	Psat1g146520.1,Psat1g147480.1		Psat4g157880.1	AT1G01470.1		AT5G25190.1	Psat5g043440.1
Psat1g119520.1	AT3G47580.1		AT5G44030.1	Psat1g149960.1		Psat4g158240.1	AT5G03860.2		AT5G50720.1	Psat5g052360.1
Psat1g120400.1	AT5G36930.2		AT4G20190.1	Psat1g152040.1		Psat4g182160.1	AT3G13960.1		AT5G41040.2	Psat5g052800.1
Psat1g120400.1	AT5G36930.2		AT4G20260.3	Psat1g152160.1		Psat4g182360.1	AT1G72570.1		AT4G01170.1	Psat5g058120.1
Psat1g123720.1	AT1G59960.1		AT4G15830.1	Psat1g153960.1		Psat4g187880.1	AT1G67120.1		AT2G21990.1	Psat5g065440.1
Psat1g123800.1	AT5G17880.1		AT3G16660.1	Psat1g155160.1		Psat4g192000.1	AT4G16160.1		AT4G27670.1	Psat5g073120.1,Psat5g174800.1,Psat5g073280.1
Psat1g129080.1	AT2G31945.1		AT5G49120.1	Psat1g155520.1		Psat4g208960.1	AT3G60520.1		AT3G14470.1	Psat5g078040.1
Psat1g130200.1	AT2G44260.1		AT4G16260.1	Psat1g159200.1,Psat7g179640.1,Psat1g161880.1		Psat5g012360.1	AT3G62120.2		AT1G55200.1	Psat5g083480.1
Psat1g131480.1	AT4G29810.1		AT3G58650.1	Psat1g159720.1		Psat5g033280.1	AT5G21280.1		AT5G41150.2	Psat5g084960.1,Psat0s3354g0040.1
Psat1g132040.1	AT4G33050.3		AT4G16146.1	Psat1g159920.1		Psat5g033280.1	AT5G21280.1		AT1G05510.1	Psat5g098680.1
Psat1g133080.1	AT2G05940.1		AT5G49360.1	Psat1g159960.1		Psat5g035160.1	AT5G26200.1		AT3G61220.1	Psat5g109320.1
Psat1g133880.1	AT5G20630.1		AT3G16920.1	Psat1g160120.1		Psat5g035240.1	AT5G12020.1		AT5G16940.2	Psat5g119960.1
Psat1g135640.1	AT1G19230.1		AT1G30700.1	Psat1g164920.1		Psat5g035280.1	AT5G12020.1		AT1G06950.1	Psat5g150840.1
Psat1g135680.1	AT1G19230.1		AT1G69730.1	Psat1g165240.1,Psat1g165240.1		Psat5g035320.1	AT5G12020.1		AT5G58620.1	Psat5g155760.1
[truncated: 1,893 more rows]

## Sheet: Table S6
Table S6. GO term
GO term	Gene ontology term identifier
[truncated: 213 more rows]

## Sheet: Table S7
Table S7. Genes mapped to the overview of metabolic pathway using MapMan
[truncated: 228 more rows]

[truncated: 4 more sheets: Table S8, Table S9, Table S10, TableS11]
